# Supplementary material for: Long-Term Dystrophin Replacement Therapy in Duchenne Muscular Dystrophy Causes Cardiac Inflammation
Source: JACC Basic Transl Sci. 2025 Mar 12;10(6):759–82. doi: 10.1016/j.jacbts.2024.12.015 (PMC12230499; doi:10.1016/j.jacbts.2024.12.015)
Supplement: Supplemental Table 4 [file mmc2.xlsx]

## Sheet: Results
FeatureID	EntrezID	Gene Name	TranscriptType	GeneBiotype	logFC	FC	PValue	FDR	Status	AAV-427	AAV-430	AAV-431	AAV-437	AAV-451	dKO170-9W	dKO197-9W	dKO309-9W	dKO551-9W	dKO554-9W
Eif2s3y	<a href='https://www.ncbi.nlm.nih.gov/gene/?term=26908' target="_blank"> 26908 </a>	eukaryotic translation initiation factor 2, subunit 3, structural gene Y-linked	protein_coding	protein_coding	11.7833	3524.63	6.34291e-05	0.000145842	Up in AAV	35.815	0	0	39.227	36.86	0.021	0	0	0	0
Ddx3y	<a href='https://www.ncbi.nlm.nih.gov/gene/?term=26900' target="_blank"> 26900 </a>	DEAD box helicase 3, Y-linked	protein_coding	protein_coding	11.5523	3003.22	7.13605e-06	1.88133e-05	Up in AAV	25.668	0	0.012	30.892	27.329	0	0.023	0	0	0
Uty	<a href='https://www.ncbi.nlm.nih.gov/gene/?term=22290' target="_blank"> 22290 </a>	ubiquitously transcribed tetratricopeptide repeat containing, Y-linked	protein_coding	protein_coding	10.7068	1671.38	8.54123e-05	0.000192528	Up in AAV	6.843	0	0.015	7.731	6.554	0	0	0	0	0
Ostn	<a href='https://www.ncbi.nlm.nih.gov/gene/?term=239790' target="_blank"> 239790 </a>	osteocrin	protein_coding	protein_coding	8.71553	420.374	2.12297e-17	1.9412e-16	Up in AAV	5.912	0.879	4.468	3.783	1.844	0	0	0	0	0
Vmn2r3	<a href='https://www.ncbi.nlm.nih.gov/gene/?term=637004' target="_blank"> 637004 </a>	vomeronasal 2, receptor 3	protein_coding	protein_coding	8.58866	384.986	1.63046e-17	1.51462e-16	Up in AAV	1.261	0.221	0.911	1.137	0.55	0	0.012	0	0	0
Gm14438	<a href='https://www.ncbi.nlm.nih.gov/gene/?term=101055915' target="_blank"> 101055915 </a>	predicted gene 14438	processed_pseudogene	processed_pseudogene	8.5142	365.62	1.7561e-05	4.38453e-05	Up in AAV	6.332	12.652	9.643	0	8.419	0	0	0	0	0
Kdm5d	<a href='https://www.ncbi.nlm.nih.gov/gene/?term=20592' target="_blank"> 20592 </a>	lysine (K)-specific demethylase 5D	protein_coding	protein_coding	8.4964	361.136	0.000461849	0.000937341	Up in AAV	5.314	0	0	5.393	4.496	0.037	0	0.005	0	0
AC167036.1	<a href='https://www.ncbi.nlm.nih.gov/gene/?term=NA' target="_blank"> NA </a>				7.68655	206.007	1.53579e-15	1.17676e-14	Up in AAV	2	1.795	3.085	2.513	1.023	0	0	0	0	0
Gbp2b	<a href='https://www.ncbi.nlm.nih.gov/gene/?term=14468' target="_blank"> 14468 </a>	guanylate binding protein 2b			7.64394	200.011	7.39188e-15	5.25733e-14	Up in AAV	0.936	0.831	0.545	1.01	0.312	0	0	0	0	0
Gm49808	<a href='https://www.ncbi.nlm.nih.gov/gene/?term=NA' target="_blank"> NA </a>				7.46178	176.287	8.61037e-14	5.54214e-13	Up in AAV	3.223	1.297	1.599	3.569	3.12	0	0	0	0	0
Vgll2	<a href='https://www.ncbi.nlm.nih.gov/gene/?term=215031' target="_blank"> 215031 </a>	vestigial like family member 2	protein_coding	protein_coding	7.1523	142.252	8.52134e-20	9.63679e-19	Up in AAV	6.066	2.119	5.649	6.88	4.591	0	0.054	0.067	0	0
Sprr1a	<a href='https://www.ncbi.nlm.nih.gov/gene/?term=20753' target="_blank"> 20753 </a>	small proline-rich protein 1A	protein_coding	protein_coding	7.11609	138.725	5.20343e-17	4.58796e-16	Up in AAV	8.239	2.791	7.175	17.313	12.58	0	0.158	0	0.061	0
Gm49388	<a href='https://www.ncbi.nlm.nih.gov/gene/?term=NA' target="_blank"> NA </a>				7.0747	134.802	0.0194535	0.0301543	Up in AAV	0	0.967	0.36	0.123	0	0	0	0	0	0
Cfap52	<a href='https://www.ncbi.nlm.nih.gov/gene/?term=71860' target="_blank"> 71860 </a>	cilia and flagella associated protein 52	protein_coding	protein_coding	7.07271	134.616	9.79099e-13	5.70691e-12	Up in AAV	1.803	0.869	1.445	1.289	1.717	0	0	0.076	0	0
Gm4841	<a href='https://www.ncbi.nlm.nih.gov/gene/?term=225594' target="_blank"> 225594 </a>	predicted gene 4841	protein_coding	protein_coding	7.05832	133.28	3.00861e-25	5.22329e-24	Up in AAV	33.286	24.557	19.92	47.526	37.249	0.061	0.1	0.38	0.012	0.199
Adgra1	<a href='https://www.ncbi.nlm.nih.gov/gene/?term=52389' target="_blank"> 52389 </a>	adhesion G protein-coupled receptor A1			6.99625	127.668	1.48569e-12	8.48647e-12	Up in AAV	0.499	0.155	0.543	0.584	0.36	0.007	0	0	0	0
Cd6	<a href='https://www.ncbi.nlm.nih.gov/gene/?term=12511' target="_blank"> 12511 </a>	CD6 antigen	protein_coding	protein_coding	6.75921	108.324	1.56464e-11	8.08461e-11	Up in AAV	0.211	0.672	0.531	0.965	0.488	0.017	0	0	0	0
Ppp2r2c	<a href='https://www.ncbi.nlm.nih.gov/gene/?term=269643' target="_blank"> 269643 </a>	protein phosphatase 2, regulatory subunit B, gamma	protein_coding	protein_coding	6.64569	100.127	2.88135e-12	1.60435e-11	Up in AAV	0.278	0.421	0.493	0.385	0.343	0	0	0.01	0	0
Ano5	<a href='https://www.ncbi.nlm.nih.gov/gene/?term=233246' target="_blank"> 233246 </a>	anoctamin 5	protein_coding	protein_coding	6.63991	99.7271	8.6426e-44	4.8233e-42	Up in AAV	1.477	2.797	2.363	1.971	3.84	0.03	0.016	0.014	0.009	0.013
Ece2	<a href='https://www.ncbi.nlm.nih.gov/gene/?term=107522' target="_blank"> 107522 </a>	endothelin converting enzyme 2	protein_coding	protein_coding	6.62586	98.7604	2.89855e-11	1.46243e-10	Up in AAV	0.716	0.891	1.428	0.291	0.609	0.018	0	0	0	0
Adm2	<a href='https://www.ncbi.nlm.nih.gov/gene/?term=223780' target="_blank"> 223780 </a>	adrenomedullin 2	protein_coding	protein_coding	6.4815	89.3567	1.25053e-09	5.25692e-09	Up in AAV	1.18	0.211	0.781	1.309	0.545	0	0	0	0	0
Sptbn2	<a href='https://www.ncbi.nlm.nih.gov/gene/?term=20743' target="_blank"> 20743 </a>	spectrin beta, non-erythrocytic 2	protein_coding	protein_coding	6.42896	86.161	9.56558e-137	7.74068e-134	Up in AAV	95.805	69.159	108.8	120.845	75.748	0.056	0.043	0.029	0.096	0.021
F830016B08Rik	<a href='https://www.ncbi.nlm.nih.gov/gene/?term=240328' target="_blank"> 240328 </a>	RIKEN cDNA F830016B08 gene	protein_coding	protein_coding	6.38644	83.6587	1.68745e-146	2.2345e-143	Up in AAV	53.114	42.536	46.484	85.454	72.944	0.454	0.442	0.739	0.383	0.286
Rims2	<a href='https://www.ncbi.nlm.nih.gov/gene/?term=116838' target="_blank"> 116838 </a>	regulating synaptic membrane exocytosis 2	protein_coding	protein_coding	6.37031	82.7283	5.31422e-12	2.87224e-11	Up in AAV	0.782	0.303	0.61	0.683	0.883	0	0	0	0.007	0.014
Slfn4	<a href='https://www.ncbi.nlm.nih.gov/gene/?term=20558' target="_blank"> 20558 </a>	schlafen 4	protein_coding	protein_coding	6.26873	77.1039	2.50592e-07	7.9784e-07	Up in AAV	0.953	0.052	0.147	0.124	0.219	0	0.009	0	0	0
4930438A08Rik	<a href='https://www.ncbi.nlm.nih.gov/gene/?term=73988' target="_blank"> 73988 </a>	RIKEN cDNA 4930438A08 gene	protein_coding	protein_coding	6.2518	76.2043	1.88758e-07	6.10311e-07	Up in AAV	0.937	0.053	0.272	0.475	0.217	0	0	0	0	0
Gm9703	<a href='https://www.ncbi.nlm.nih.gov/gene/?term=677010' target="_blank"> 677010 </a>	predicted gene 9703	processed_pseudogene	processed_pseudogene	6.17339	72.1732	7.15755e-13	4.22264e-12	Up in AAV	9.409	13.79	11.993	14.646	10.319	0	0	0.203	0	0.247
Muc15	<a href='https://www.ncbi.nlm.nih.gov/gene/?term=269328' target="_blank"> 269328 </a>	mucin 15	protein_coding	protein_coding	6.10878	69.012	3.56022e-09	1.42103e-08	Up in AAV	0.498	0.151	0.168	0.437	0.342	0	0	0.013	0	0
Ighv1-81	<a href='https://www.ncbi.nlm.nih.gov/gene/?term=668591' target="_blank"> 668591 </a>	immunoglobulin heavy variable 1-81	IG_LV_gene	IG_LV_gene	6.01349	64.6012	1.19546e-07	3.95573e-07	Up in AAV	2.208	1.074	1.584	7.858	3.877	0	0	0	0	0
Edn3	<a href='https://www.ncbi.nlm.nih.gov/gene/?term=13616' target="_blank"> 13616 </a>	endothelin 3	processed_transcript	protein_coding	6.01287	64.5734	5.4479e-96	2.33395e-93	Up in AAV	14.364	8.987	11.801	14.408	9.594	0.035	0.231	0.051	0.127	0.102
Gdf15	<a href='https://www.ncbi.nlm.nih.gov/gene/?term=23886' target="_blank"> 23886 </a>	growth differentiation factor 15	protein_coding	protein_coding	6.00162	64.072	2.64649e-16	2.1853e-15	Up in AAV	23.874	7.497	24.64	31.331	17.977	0.651	0.198	0	0.193	0.072
Ubd	<a href='https://www.ncbi.nlm.nih.gov/gene/?term=24108' target="_blank"> 24108 </a>	ubiquitin D	protein_coding	protein_coding	6.00095	64.0421	3.31835e-09	1.33118e-08	Up in AAV	1.844	0.878	0.611	1.379	1.208	0	0	0	0	0.041
H2-Q1	<a href='https://www.ncbi.nlm.nih.gov/gene/?term=15006' target="_blank"> 15006 </a>	histocompatibility 2, Q region locus 1	retained_intron	protein_coding	5.99187	63.6402	2.35627e-10	1.07121e-09	Up in AAV	0.762	0.76	0.949	0.964	0.603	0	0.026	0	0	0
Cyb5r2	<a href='https://www.ncbi.nlm.nih.gov/gene/?term=320635' target="_blank"> 320635 </a>	cytochrome b5 reductase 2	protein_coding	protein_coding	5.97506	62.9033	2.35144e-09	9.58342e-09	Up in AAV	1.973	0.557	1.131	1.666	0.889	0.012	0	0	0	0.012
Igkv1-117	<a href='https://www.ncbi.nlm.nih.gov/gene/?term=16098' target="_blank"> 16098 </a>	immunoglobulin kappa variable 1-117	IG_LV_gene	IG_LV_gene	5.9472	61.7	1.14663e-07	3.8002e-07	Up in AAV	3.009	0.732	1.369	5.515	1.848	0	0	0	0	0
Dpp6	<a href='https://www.ncbi.nlm.nih.gov/gene/?term=13483' target="_blank"> 13483 </a>	dipeptidylpeptidase 6	processed_transcript	protein_coding	5.92731	60.8552	1.07767e-09	4.55786e-09	Up in AAV	0.174	0.171	0.286	0.175	0.159	0.013	0	0	0	0
Gm9061	<a href='https://www.ncbi.nlm.nih.gov/gene/?term=668242' target="_blank"> 668242 </a>	glyceraldehyde-3-phosphate dehydrogenase pseudogene	processed_pseudogene	processed_pseudogene	5.89698	59.5893	1.52028e-11	7.86659e-11	Up in AAV	2.198	2.125	2.914	2.698	1.191	0	0	0.042	0.039	0.037
Akr1b7	<a href='https://www.ncbi.nlm.nih.gov/gene/?term=11997' target="_blank"> 11997 </a>	aldo-keto reductase family 1, member B7	protein_coding	protein_coding	5.80749	56.0052	5.15878e-08	1.78656e-07	Up in AAV	1.499	0.341	0.532	0.793	0.37	0	0	0	0.028	0
Bmp10	<a href='https://www.ncbi.nlm.nih.gov/gene/?term=12154' target="_blank"> 12154 </a>	bone morphogenetic protein 10	protein_coding	protein_coding	5.79913	55.6817	1.85795e-08	6.77757e-08	Up in AAV	0.233	0.214	0.579	0.291	0.096	0.015	0	0	0	0
Gbp10	<a href='https://www.ncbi.nlm.nih.gov/gene/?term=626578' target="_blank"> 626578 </a>	guanylate-binding protein 10			5.79518	55.5293	2.14777e-139	2.4065e-136	Up in AAV	16.633	13.177	12.702	22.151	14.038	0.139	0.245	0.137	0.116	0.221
Cxcl13	<a href='https://www.ncbi.nlm.nih.gov/gene/?term=55985' target="_blank"> 55985 </a>	chemokine (C-X-C motif) ligand 13	protein_coding	protein_coding	5.79264	55.4319	5.4295e-26	9.91054e-25	Up in AAV	6.175	4.169	5.946	10.886	3.02	0.099	0.03	0	0.098	0.096
Serpina3m	<a href='https://www.ncbi.nlm.nih.gov/gene/?term=20717' target="_blank"> 20717 </a>	serine (or cysteine) peptidase inhibitor, clade A, member 3M	protein_coding	protein_coding	5.74831	53.7544	4.96181e-05	0.000115953	Up in AAV	0.955	0.017	0.036	0.489	0.184	0	0	0	0	0
Tdrd9	<a href='https://www.ncbi.nlm.nih.gov/gene/?term=74691' target="_blank"> 74691 </a>	tudor domain containing 9	protein_coding	protein_coding	5.71726	52.6099	2.1848e-10	9.96362e-10	Up in AAV	0.751	0.166	0.568	0.801	0.33	0	0	0.022	0	0.009
Cd163l1	<a href='https://www.ncbi.nlm.nih.gov/gene/?term=NA' target="_blank"> NA </a>		protein_coding	protein_coding	5.69915	51.9536	1.13041e-07	3.74898e-07	Up in AAV	0.641	0.108	0.242	0.189	0.148	0.011	0	0	0	0
Star	<a href='https://www.ncbi.nlm.nih.gov/gene/?term=20845' target="_blank"> 20845 </a>	steroidogenic acute regulatory protein	protein_coding	protein_coding	5.66116	50.6033	8.56111e-22	1.15038e-20	Up in AAV	11.081	1.835	3.16	10.659	6.011	0.041	0.127	0.018	0.09	0.04
Gm15590	<a href='https://www.ncbi.nlm.nih.gov/gene/?term=100270751' target="_blank"> 100270751 </a>	ferritin light chain 1 pseudogene	processed_pseudogene	processed_pseudogene	5.65098	50.2476	4.50932e-32	1.27292e-30	Up in AAV	17.891	12.755	17.651	18.289	9.459	0.282	0.272	0	0.127	0.314
C130026I21Rik	<a href='https://www.ncbi.nlm.nih.gov/gene/?term=620078' target="_blank"> 620078 </a>	RIKEN cDNA C130026I21 gene	processed_transcript	protein_coding	5.62377	49.3087	4.61361e-36	1.69702e-34	Up in AAV	10.929	7.464	13.9	14.402	5.047	0.072	0.315	0.389	0.074	0.233
Kcnj14	<a href='https://www.ncbi.nlm.nih.gov/gene/?term=211480' target="_blank"> 211480 </a>	potassium inwardly-rectifying channel, subfamily J, member 14	protein_coding	protein_coding	5.61834	49.1236	2.96169e-54	2.71321e-52	Up in AAV	8.571	4.293	9.118	12.176	12.145	0.099	0.205	0.19	0.072	0.056
Gsta2	<a href='https://www.ncbi.nlm.nih.gov/gene/?term=14858' target="_blank"> 14858 </a>	glutathione S-transferase, alpha 2 (Yc2)	protein_coding	protein_coding	5.59791	48.4329	4.31245e-21	5.46693e-20	Up in AAV	7.587	3.117	9.49	6.965	4.767	0.138	0.057	0.061	0.139	0
Gzmb	<a href='https://www.ncbi.nlm.nih.gov/gene/?term=14939' target="_blank"> 14939 </a>	granzyme B	protein_coding	protein_coding	5.57789	47.7653	5.20531e-08	1.80182e-07	Up in AAV	0.844	1.052	0.284	0.936	0.891	0	0.047	0	0	0
Trgc2	<a href='https://www.ncbi.nlm.nih.gov/gene/?term=107574' target="_blank"> 107574 </a>	T cell receptor gamma, constant 2			5.57206	47.5725	2.20629e-08	7.98234e-08	Up in AAV	0.717	0.891	1.574	1.896	1.657	0	0.037	0	0.05	0
Gm12185	<a href='https://www.ncbi.nlm.nih.gov/gene/?term=620913' target="_blank"> 620913 </a>	predicted gene 12185	protein_coding	protein_coding	5.54115	46.5641	1.72908e-74	3.54729e-72	Up in AAV	5.77	6.446	4.208	7.666	5.69	0.138	0.029	0.07	0.041	0.071
Gm8979	<a href='https://www.ncbi.nlm.nih.gov/gene/?term=NA' target="_blank"> NA </a>		unprocessed_pseudogene	unprocessed_pseudogene	5.52459	46.0328	2.31796e-10	1.05511e-09	Up in AAV	0.17	0.167	0.216	0.26	0.201	0.005	0.005	0	0.005	0
Cdkn2a	<a href='https://www.ncbi.nlm.nih.gov/gene/?term=12578' target="_blank"> 12578 </a>	cyclin dependent kinase inhibitor 2A	protein_coding	protein_coding	5.50831	45.5162	7.66326e-10	3.29271e-09	Up in AAV	3.274	1.802	2.206	2.513	1.308	0	0.1	0	0.057	0
St14	<a href='https://www.ncbi.nlm.nih.gov/gene/?term=19143' target="_blank"> 19143 </a>	suppression of tumorigenicity 14 (colon carcinoma)	protein_coding	protein_coding	5.49489	45.0948	4.94897e-21	6.23588e-20	Up in AAV	1.324	0.57	1.549	2.171	1.613	0.022	0.02	0	0.023	0.033
Fpr1	<a href='https://www.ncbi.nlm.nih.gov/gene/?term=14293' target="_blank"> 14293 </a>	formyl peptide receptor 1	protein_coding	protein_coding	5.46376	44.1323	8.93507e-06	2.31869e-05	Up in AAV	1.526	0.131	0.325	0.604	0.095	0	0.024	0	0	0
Igha	<a href='https://www.ncbi.nlm.nih.gov/gene/?term=238447' target="_blank"> 238447 </a>	immunoglobulin heavy constant alpha	IG_C_gene	IG_C_gene	5.39876	42.1881	1.52032e-31	4.12384e-30	Up in AAV	4.767	16.969	10.57	8.854	9.755	0.429	0.044	0.079	0.146	0.027
Amd-ps4	<a href='https://www.ncbi.nlm.nih.gov/gene/?term=100040814' target="_blank"> 100040814 </a>	S-adenosylmethionine decarboxylase, pseudogene 4	processed_pseudogene	processed_pseudogene	5.39756	42.1529	5.35516e-08	1.8493e-07	Up in AAV	1.062	1.028	1.4	0.582	1.144	0.08	0	0	0	0
Gimap7	<a href='https://www.ncbi.nlm.nih.gov/gene/?term=231932' target="_blank"> 231932 </a>	GTPase, IMAP family member 7	protein_coding	protein_coding	5.39488	42.0746	6.87825e-08	2.33976e-07	Up in AAV	0.485	1.166	0.617	1.151	0.692	0	0	0	0	0.057
Adamts20	<a href='https://www.ncbi.nlm.nih.gov/gene/?term=223838' target="_blank"> 223838 </a>	a disintegrin-like and metallopeptidase (reprolysin type) with thrombospondin type 1 motif, 20	protein_coding	protein_coding	5.35576	40.949	1.23959e-15	9.58382e-15	Up in AAV	1.102	0.514	1.293	1.319	1.608	0	0	0.028	0.02	0.059
Rps12-ps9	<a href='https://www.ncbi.nlm.nih.gov/gene/?term=100503211' target="_blank"> 100503211 </a>	ribosomal protein S12, pseudogene 9	processed_pseudogene	processed_pseudogene	5.30916	39.6475	3.01906e-15	2.24022e-14	Up in AAV	12.908	12.921	11.02	11.328	4.645	0.231	0	0.599	0	0
Cd8a	<a href='https://www.ncbi.nlm.nih.gov/gene/?term=12525' target="_blank"> 12525 </a>	CD8 antigen, alpha chain	protein_coding	protein_coding	5.29749	39.3282	1.00896e-19	1.13224e-18	Up in AAV	1.204	1.341	0.861	2.091	1.106	0.022	0.021	0.059	0	0.011
H2-M2	<a href='https://www.ncbi.nlm.nih.gov/gene/?term=14990' target="_blank"> 14990 </a>	histocompatibility 2, M region locus 2	protein_coding	protein_coding	5.2488	38.023	2.95663e-07	9.31164e-07	Up in AAV	0.293	1.165	0.666	0.838	0.473	0.029	0.026	0	0	0
Gm43302	<a href='https://www.ncbi.nlm.nih.gov/gene/?term=NA' target="_blank"> NA </a>				5.23125	37.5632	0.000208583	0.000443535	Up in AAV	4.75	4.646	4.294	9.118	5.376	0	0.29	0.2	0	0
A530040E14Rik	<a href='https://www.ncbi.nlm.nih.gov/gene/?term=621875' target="_blank"> 621875 </a>	RIKEN cDNA A530040E14 gene	antisense	antisense	5.20001	36.7587	9.00271e-09	3.41138e-08	Up in AAV	1.126	0.715	1.706	1.434	0.653	0	0.087	0	0	0.047
Mthfd2	<a href='https://www.ncbi.nlm.nih.gov/gene/?term=17768' target="_blank"> 17768 </a>	methylenetetrahydrofolate dehydrogenase (NAD+ dependent), methenyltetrahydrofolate cyclohydrolase	protein_coding	protein_coding	5.19651	36.6697	1.88623e-34	6.24427e-33	Up in AAV	33.932	10.22	26.545	39.855	21.34	1.173	0.817	0.373	0.388	0.115
Tbx15	<a href='https://www.ncbi.nlm.nih.gov/gene/?term=21384' target="_blank"> 21384 </a>	T-box 15	protein_coding	protein_coding	5.19435	36.6147	3.40849e-52	2.75822e-50	Up in AAV	4.147	2.243	4.214	5.776	4.144	0.049	0.053	0.065	0.068	0.076
Fgf21	<a href='https://www.ncbi.nlm.nih.gov/gene/?term=56636' target="_blank"> 56636 </a>	fibroblast growth factor 21	protein_coding	protein_coding	5.18619	36.4082	6.99585e-06	1.84836e-05	Up in AAV	0.681	0.136	0.685	1.752	0.335	0	0	0.05	0	0
Cd3g	<a href='https://www.ncbi.nlm.nih.gov/gene/?term=12502' target="_blank"> 12502 </a>	CD3 antigen, gamma polypeptide	protein_coding	protein_coding	5.18461	36.3683	4.1929e-19	4.44496e-18	Up in AAV	2.637	3.028	2.796	3.388	3.076	0.126	0.098	0	0.131	0.071
Lime1	<a href='https://www.ncbi.nlm.nih.gov/gene/?term=72699' target="_blank"> 72699 </a>	Lck interacting transmembrane adaptor 1	protein_coding	protein_coding	5.12483	34.892	1.90548e-06	5.45712e-06	Up in AAV	1.185	1.756	2.087	2.993	3.236	0	0	0	0	0.312
Gm5940	<a href='https://www.ncbi.nlm.nih.gov/gene/?term=546338' target="_blank"> 546338 </a>	heterogeneous nuclear ribonucleoprotein A3 pseudogene	processed_pseudogene	processed_pseudogene	5.05043	33.1384	4.33855e-10	1.92141e-09	Up in AAV	0.956	1.056	1.702	1.615	2.115	0.063	0	0	0	0.063
Gm14405	<a href='https://www.ncbi.nlm.nih.gov/gene/?term=626877' target="_blank"> 626877 </a>	predicted gene 14405	unprocessed_pseudogene	unprocessed_pseudogene	5.04119	32.9267	7.89384e-11	3.77113e-10	Up in AAV	0.566	0.737	0.693	0.898	0.408	0	0.027	0	0.033	0
Grip1	<a href='https://www.ncbi.nlm.nih.gov/gene/?term=74053' target="_blank"> 74053 </a>	glutamate receptor interacting protein 1	protein_coding	protein_coding	5.03069	32.6881	3.07869e-35	1.09376e-33	Up in AAV	1.82	1.086	1.304	1.949	1.681	0.023	0.029	0.039	0.057	0
Rpl31-ps13	<a href='https://www.ncbi.nlm.nih.gov/gene/?term=100504277' target="_blank"> 100504277 </a>	ribosomal protein L31, pseudogene 13	processed_pseudogene	processed_pseudogene	5.00734	32.1633	1.41298e-16	1.18968e-15	Up in AAV	10.145	14.074	11.932	11.568	6.406	0	0.477	0	0.168	0.333
Alx4	<a href='https://www.ncbi.nlm.nih.gov/gene/?term=11695' target="_blank"> 11695 </a>	aristaless-like homeobox 4	protein_coding	protein_coding	4.98152	31.5927	1.21764e-43	6.61796e-42	Up in AAV	1.995	1.068	1.946	2.099	1.885	0.014	0.026	0.063	0.036	0.049
Rpl30-ps10	<a href='https://www.ncbi.nlm.nih.gov/gene/?term=100504405' target="_blank"> 100504405 </a>	ribosomal protein L30, pseudogene 10	processed_pseudogene	processed_pseudogene	4.9768	31.4896	5.31173e-05	0.000123516	Up in AAV	15.94	11.431	17.472	15.508	20.521	0	0	0	0	1.373
Mgat5b	<a href='https://www.ncbi.nlm.nih.gov/gene/?term=268510' target="_blank"> 268510 </a>	mannoside acetylglucosaminyltransferase 5, isoenzyme B	protein_coding	protein_coding	4.97084	31.3597	1.00859e-08	3.79812e-08	Up in AAV	0.37	0.178	0.256	0.328	0.671	0.015	0.068	0.017	0	0
Nlrc5	<a href='https://www.ncbi.nlm.nih.gov/gene/?term=434341' target="_blank"> 434341 </a>	NLR family, CARD domain containing 5	protein_coding	protein_coding	4.96913	31.3225	6.84172e-78	1.68909e-75	Up in AAV	4.257	3.044	3.816	5.104	4.127	0.181	0.293	0.034	0.031	0.303
Gm29154	<a href='https://www.ncbi.nlm.nih.gov/gene/?term=102635534' target="_blank"> 102635534 </a>	predicted gene 29154	lincRNA	lincRNA	4.92635	30.4074	1.02532e-07	3.41991e-07	Up in AAV	1.211	0.699	2.263	1.302	1.735	0	0.093	0.083	0	0
Cdh4	<a href='https://www.ncbi.nlm.nih.gov/gene/?term=12561' target="_blank"> 12561 </a>	cadherin 4	protein_coding	protein_coding	4.92131	30.3013	1.78381e-55	1.7094e-53	Up in AAV	2.425	2.975	3.826	2.852	3.687	0.059	0.053	0.006	0.065	0.127
Themis	<a href='https://www.ncbi.nlm.nih.gov/gene/?term=210757' target="_blank"> 210757 </a>	thymocyte selection associated	protein_coding	protein_coding	4.91935	30.2601	5.32667e-08	1.84077e-07	Up in AAV	0.14	0.254	0.18	0.244	0.251	0	0	0.017	0	0.014
Cxcl10	<a href='https://www.ncbi.nlm.nih.gov/gene/?term=15945' target="_blank"> 15945 </a>	chemokine (C-X-C motif) ligand 10	protein_coding	protein_coding	4.90734	30.0094	2.58735e-17	2.34374e-16	Up in AAV	3.007	2.187	2.239	4.102	5.236	0.075	0.164	0.084	0.148	0.178
Acta1	<a href='https://www.ncbi.nlm.nih.gov/gene/?term=11459' target="_blank"> 11459 </a>	actin alpha 1, skeletal muscle	protein_coding	protein_coding	4.88031	29.4522	2.10144e-12	1.18458e-11	Up in AAV	1110.8	521.825	1033.45	1639.91	1206.82	9.871	70.888	21.538	12.152	9.223
Gm13339	<a href='https://www.ncbi.nlm.nih.gov/gene/?term=NA' target="_blank"> NA </a>		unprocessed_pseudogene	unprocessed_pseudogene	4.8386	28.613	3.94253e-138	3.82846e-135	Up in AAV	134.09	138.854	158.039	138.831	143.836	2.98	2.487	4.112	5.092	3.011
Sap25	<a href='https://www.ncbi.nlm.nih.gov/gene/?term=751865' target="_blank"> 751865 </a>	sin3 associated polypeptide	protein_coding	protein_coding	4.82257	28.2969	3.51335e-05	8.39355e-05	Up in AAV	0.632	0.102	0.722	1.37	1.468	0.111	0	0	0	0
Gm10045	<a href='https://www.ncbi.nlm.nih.gov/gene/?term=100043348' target="_blank"> 100043348 </a>	predicted pseudogene 10045	processed_pseudogene	processed_pseudogene	4.78381	27.5467	0.000745738	0.00146079	Up in AAV	15.317	13.993	12.035	11.421	6.552	0	0	0	1.213	0
Syndig1	<a href='https://www.ncbi.nlm.nih.gov/gene/?term=433485' target="_blank"> 433485 </a>	synapse differentiation inducing 1	protein_coding	protein_coding	4.77662	27.4098	1.64347e-07	5.35185e-07	Up in AAV	0.802	0.207	0.663	0.643	1.601	0.035	0	0	0.035	0
Rps8-ps2	<a href='https://www.ncbi.nlm.nih.gov/gene/?term=100039036' target="_blank"> 100039036 </a>	ribosomal protein S8, pseudogene 2	processed_pseudogene	processed_pseudogene	4.76557	27.2007	0.0370848	0.0547514	Not regulated	9.491	0	4.297	14.461	0	0.251	0.37	0	0	0
Gm7729	<a href='https://www.ncbi.nlm.nih.gov/gene/?term=665646' target="_blank"> 665646 </a>	heterogeneous nuclear ribonucleoprotein A1 pseudogene	unprocessed_pseudogene	unprocessed_pseudogene	4.72386	26.4256	2.17446e-09	8.88949e-09	Up in AAV	2.146	1.888	1.864	1.349	1.201	0.109	0	0	0	0.094
Zap70	<a href='https://www.ncbi.nlm.nih.gov/gene/?term=22637' target="_blank"> 22637 </a>	zeta-chain (TCR) associated protein kinase	protein_coding	protein_coding	4.68864	25.7882	4.18953e-11	2.07637e-10	Up in AAV	0.482	0.725	0.976	0.889	0.474	0.112	0.148	0	0.018	0
Gm14412	<a href='https://www.ncbi.nlm.nih.gov/gene/?term=102640477' target="_blank"> 102640477 </a>	predicted gene 14412	protein_coding	protein_coding	4.68274	25.683	5.51857e-19	5.78715e-18	Up in AAV	1.709	1.538	1.751	1.771	1.757	0.141	0.043	0.026	0	0
Slc7a3	<a href='https://www.ncbi.nlm.nih.gov/gene/?term=11989' target="_blank"> 11989 </a>	solute carrier family 7 (cationic amino acid transporter, y+ system), member 3	retained_intron	protein_coding	4.68249	25.6786	2.61288e-07	8.30442e-07	Up in AAV	0.703	0.093	0.522	0.655	0.507	0.015	0	0	0	0.045
Tmem179	<a href='https://www.ncbi.nlm.nih.gov/gene/?term=104885' target="_blank"> 104885 </a>	transmembrane protein 179	protein_coding	protein_coding	4.6693	25.4448	5.94088e-08	2.03803e-07	Up in AAV	0.525	0.133	0.673	0.645	0.488	0.032	0.014	0	0	0.016
Scn4b	<a href='https://www.ncbi.nlm.nih.gov/gene/?term=399548' target="_blank"> 399548 </a>	sodium channel, type IV, beta	protein_coding	protein_coding	4.66803	25.4225	3.35717e-66	4.89006e-64	Up in AAV	10.896	18.86	22.005	18.993	24.626	0.282	0.699	0.337	0.429	0.617
Cpxm2	<a href='https://www.ncbi.nlm.nih.gov/gene/?term=55987' target="_blank"> 55987 </a>	carboxypeptidase X 2 (M14 family)	protein_coding	protein_coding	4.61455	24.4973	3.64185e-138	3.78908e-135	Up in AAV	38.336	30.152	41.303	42.631	28.332	0.665	1.028	0.284	0.601	0.758
Trbc1	<a href='https://www.ncbi.nlm.nih.gov/gene/?term=100125262' target="_blank"> 100125262 </a>	T cell receptor beta, constant region 1	TR_C_gene	TR_C_gene	4.60945	24.4109	6.39647e-11	3.0923e-10	Up in AAV	1.588	2.306	2.068	2.978	2.255	0	0.117	0.063	0.058	0.095
Gsta1	<a href='https://www.ncbi.nlm.nih.gov/gene/?term=14857' target="_blank"> 14857 </a>	glutathione S-transferase, alpha 1 (Ya)	protein_coding	protein_coding	4.59104	24.1013	1.9516e-09	8.01665e-09	Up in AAV	25.164	9.849	16.472	24.916	17.954	0.453	0	1.183	0.574	0.164
Ccl22	<a href='https://www.ncbi.nlm.nih.gov/gene/?term=20299' target="_blank"> 20299 </a>	chemokine (C-C motif) ligand 22	protein_coding	protein_coding	4.59061	24.0942	9.36522e-11	4.43911e-10	Up in AAV	0.556	0.4	0.659	0.803	0.608	0.031	0.014	0.017	0.016	0
Pcdhac2	<a href='https://www.ncbi.nlm.nih.gov/gene/?term=353237' target="_blank"> 353237 </a>	protocadherin alpha subfamily C, 2			4.58324	23.9713	1.94217e-27	4.04716e-26	Up in AAV	1.008	0.515	0.757	1.246	0.651	0.022	0.021	0.018	0.017	0.026
Gbp8	<a href='https://www.ncbi.nlm.nih.gov/gene/?term=76074' target="_blank"> 76074 </a>	guanylate-binding protein 8	protein_coding	protein_coding	4.58093	23.9329	5.00025e-24	7.94261e-23	Up in AAV	1.68	1.191	1.312	2.177	1.438	0.02	0.035	0.033	0.021	0.058
AC147806.1	<a href='https://www.ncbi.nlm.nih.gov/gene/?term=NA' target="_blank"> NA </a>				4.57754	23.8769	1.82508e-08	6.66434e-08	Up in AAV	1.259	1.086	1.56	2.314	0.761	0	0	0	0.13	0.047
Mx1	<a href='https://www.ncbi.nlm.nih.gov/gene/?term=17857' target="_blank"> 17857 </a>	MX dynamin-like GTPase 1	nonsense_mediated_decay	protein_coding	4.55691	23.5378	3.94593e-17	3.52616e-16	Up in AAV	1.022	1.011	0.821	1.2	0.915	0	0.117	0.121	0	0.036
Dhrs9	<a href='https://www.ncbi.nlm.nih.gov/gene/?term=241452' target="_blank"> 241452 </a>	dehydrogenase/reductase (SDR family) member 9	protein_coding	protein_coding	4.54822	23.3965	5.79659e-11	2.81537e-10	Up in AAV	0.924	0.177	0.348	0.572	0.394	0.016	0.022	0	0.024	0
Nlrc3	<a href='https://www.ncbi.nlm.nih.gov/gene/?term=268857' target="_blank"> 268857 </a>	NLR family, CARD domain containing 3	protein_coding	protein_coding	4.54699	23.3766	3.55309e-37	1.39124e-35	Up in AAV	4.519	1.716	2.139	3.566	3.77	0.087	0.126	0.029	0.087	0.086
Pdcd1	<a href='https://www.ncbi.nlm.nih.gov/gene/?term=18566' target="_blank"> 18566 </a>	programmed cell death 1	protein_coding	protein_coding	4.54083	23.2769	9.3158e-17	7.9914e-16	Up in AAV	1.358	0.893	1.674	1.492	0.81	0.037	0.033	0.061	0.037	0
Cxcr6	<a href='https://www.ncbi.nlm.nih.gov/gene/?term=80901' target="_blank"> 80901 </a>	chemokine (C-X-C motif) receptor 6	protein_coding	protein_coding	4.52584	23.0364	1.24338e-33	3.86989e-32	Up in AAV	3.106	2.298	2.944	5.028	3.156	0.036	0.132	0.061	0.073	0.125
Clec9a	<a href='https://www.ncbi.nlm.nih.gov/gene/?term=232414' target="_blank"> 232414 </a>	C-type lectin domain family 9, member a	protein_coding	protein_coding	4.51701	22.8957	8.89469e-13	5.21159e-12	Up in AAV	0.551	0.537	1.186	1.304	0.735	0	0.151	0.023	0.01	0.02
Cdcp3	<a href='https://www.ncbi.nlm.nih.gov/gene/?term=71395' target="_blank"> 71395 </a>	CUB domain containing protein 3			4.5067	22.7328	6.57382e-15	4.70537e-14	Up in AAV	0.294	0.164	0.232	0.243	0.311	0.012	0.011	0.026	0	0
4833412C05Rik	<a href='https://www.ncbi.nlm.nih.gov/gene/?term=73904' target="_blank"> 73904 </a>	RIKEN cDNA 4833412C05 gene	lincRNA	lincRNA	4.50145	22.6502	1.31572e-12	7.55709e-12	Up in AAV	3.247	0.801	1.938	2.984	1.882	0.07	0.083	0.039	0.093	0.034
Gm12250	<a href='https://www.ncbi.nlm.nih.gov/gene/?term=631323' target="_blank"> 631323 </a>	predicted gene 12250	processed_pseudogene	processed_pseudogene	4.49969	22.6226	1.73424e-21	2.27371e-20	Up in AAV	19.626	17.076	13.611	23.125	13.693	0.254	0.562	1.156	0.171	0.221
Klrc1	<a href='https://www.ncbi.nlm.nih.gov/gene/?term=16641' target="_blank"> 16641 </a>	killer cell lectin-like receptor subfamily C, member 1	protein_coding	protein_coding	4.48893	22.4544	6.8303e-09	2.62854e-08	Up in AAV	0.474	0.848	0.499	1.064	1.055	0.061	0.128	0	0.022	0
Serpinb9b	<a href='https://www.ncbi.nlm.nih.gov/gene/?term=20706' target="_blank"> 20706 </a>	serine (or cysteine) peptidase inhibitor, clade B, member 9b	protein_coding	protein_coding	4.47728	22.2739	6.40238e-15	4.59168e-14	Up in AAV	1.489	0.303	1.252	2.53	1.034	0.011	0.04	0.036	0.054	0.021
Ms4a4b	<a href='https://www.ncbi.nlm.nih.gov/gene/?term=60361' target="_blank"> 60361 </a>	membrane-spanning 4-domains, subfamily A, member 4B	retained_intron	protein_coding	4.47677	22.2661	1.03356e-27	2.18503e-26	Up in AAV	2.842	4.036	4.818	6.236	4.331	0.31	0.235	0.028	0.024	0.016
Ccl5	<a href='https://www.ncbi.nlm.nih.gov/gene/?term=20304' target="_blank"> 20304 </a>	chemokine (C-C motif) ligand 5	protein_coding	protein_coding	4.47629	22.2585	4.20759e-41	2.00944e-39	Up in AAV	15.343	18.153	14.079	22.858	14.96	0.543	0.904	0.201	0.376	0.355
Ltbp2	<a href='https://www.ncbi.nlm.nih.gov/gene/?term=16997' target="_blank"> 16997 </a>	latent transforming growth factor beta binding protein 2	protein_coding	protein_coding	4.47384	22.2208	3.2804e-13	2.00429e-12	Up in AAV	2.571	0.808	2.839	3.432	2.207	0.039	0.204	0.044	0.046	0.022
2810032G03Rik	<a href='https://www.ncbi.nlm.nih.gov/gene/?term=72669' target="_blank"> 72669 </a>	RIKEN cDNA 2810032G03 gene	lincRNA	lincRNA	4.46731	22.1205	4.84628e-06	1.31247e-05	Up in AAV	0.588	0.11	0.319	0.492	0.327	0.017	0	0	0.017	0.017
Uba52-ps	<a href='https://www.ncbi.nlm.nih.gov/gene/?term=665964' target="_blank"> 665964 </a>	ubitquitin A-52 residue ribosomal protein fusion product 1, pseudogene			4.45761	21.9723	3.24786e-72	6.14394e-70	Up in AAV	57.692	60.086	60.283	65.447	35.429	1.935	1.977	1.333	1.184	1.656
H2-Q5	<a href='https://www.ncbi.nlm.nih.gov/gene/?term=15016' target="_blank"> 15016 </a>	histocompatibility 2, Q region locus 5	retained_intron	polymorphic_pseudogene	4.4377	21.671	1.1171e-26	2.21384e-25	Up in AAV	6.106	3.434	5.718	9.528	6.547	0	0.188	0.236	0.236	0.084
C6	<a href='https://www.ncbi.nlm.nih.gov/gene/?term=12274' target="_blank"> 12274 </a>	complement component 6	protein_coding	protein_coding	4.4266	21.505	3.96597e-17	3.54189e-16	Up in AAV	1.052	0.987	0.673	1.339	0.501	0.079	0.051	0.026	0.014	0.041
Cdh22	<a href='https://www.ncbi.nlm.nih.gov/gene/?term=104010' target="_blank"> 104010 </a>	cadherin 22	nonsense_mediated_decay	protein_coding	4.41843	21.3836	5.62617e-73	1.0783e-70	Up in AAV	3.39	4.193	3.697	3.749	3.096	0.07	0.161	0.132	0.061	0.174
A530032D15Rik	<a href='https://www.ncbi.nlm.nih.gov/gene/?term=381287' target="_blank"> 381287 </a>	RIKEN cDNA A530032D15Rik gene	protein_coding	protein_coding	4.41725	21.366	6.77414e-08	2.3065e-07	Up in AAV	1.456	1.048	1.585	1.196	0.383	0.105	0.046	0.028	0	0
Acox2	<a href='https://www.ncbi.nlm.nih.gov/gene/?term=93732' target="_blank"> 93732 </a>	acyl-Coenzyme A oxidase 2, branched chain	protein_coding	protein_coding	4.35509	20.4651	9.6196e-16	7.54545e-15	Up in AAV	2.084	0.384	1.478	1.861	1.101	0.209	0.135	0.256	0.042	0.027
Cd8b1	<a href='https://www.ncbi.nlm.nih.gov/gene/?term=12526' target="_blank"> 12526 </a>	CD8 antigen, beta chain 1	protein_coding	protein_coding	4.3486	20.3732	4.54352e-13	2.73588e-12	Up in AAV	0.96	1.335	0.901	2.059	1.07	0.072	0.065	0.027	0	0.023
Gm8129	<a href='https://www.ncbi.nlm.nih.gov/gene/?term=666487' target="_blank"> 666487 </a>	ribosomal protein L38 pseudogene	processed_pseudogene	processed_pseudogene	4.34769	20.3604	8.65087e-12	4.5705e-11	Up in AAV	37.299	22.718	29.173	19.853	10.664	0	1.427	0	0.711	0.697
H2-Q7	<a href='https://www.ncbi.nlm.nih.gov/gene/?term=15018' target="_blank"> 15018 </a>	histocompatibility 2, Q region locus 7	protein_coding	protein_coding	4.34174	20.2765	2.90383e-23	4.35605e-22	Up in AAV	27.872	24.271	31.076	38.49	23.934	0.59	2.449	0.994	0.664	0.677
Nkg7	<a href='https://www.ncbi.nlm.nih.gov/gene/?term=72310' target="_blank"> 72310 </a>	natural killer cell group 7 sequence	protein_coding	protein_coding	4.33978	20.249	2.75275e-17	2.48584e-16	Up in AAV	2.814	5.353	2.299	4.959	2.496	0.135	0.122	0.139	0.129	0.123
Gm49594	<a href='https://www.ncbi.nlm.nih.gov/gene/?term=NA' target="_blank"> NA </a>				4.33611	20.1976	2.87844e-26	5.45158e-25	Up in AAV	16.382	15.019	14.357	15.656	10.494	0.173	0.162	1.364	0.177	0.46
Gm7551	<a href='https://www.ncbi.nlm.nih.gov/gene/?term=665241' target="_blank"> 665241 </a>	heterogeneous nuclear ribonucleoprotein A3 pseudogene	processed_pseudogene	processed_pseudogene	4.29881	19.682	1.48625e-09	6.20661e-09	Up in AAV	1.306	0.76	1.237	1.293	1.036	0.038	0	0.091	0.039	0.037
Gm7413	<a href='https://www.ncbi.nlm.nih.gov/gene/?term=664936' target="_blank"> 664936 </a>	predicted gene 7413			4.28324	19.4708	1.68412e-29	4.01487e-28	Up in AAV	10.623	12.419	15.289	12.716	9.806	0.494	0.36	0.686	0.123	0.239
Serpina3g	<a href='https://www.ncbi.nlm.nih.gov/gene/?term=20715' target="_blank"> 20715 </a>	serine (or cysteine) peptidase inhibitor, clade A, member 3G	processed_transcript	protein_coding	4.27656	19.3808	1.07597e-35	3.91813e-34	Up in AAV	8.372	5.498	3.748	6.612	4.259	0.033	0.143	0.183	0.196	0.173
H2-Q6	<a href='https://www.ncbi.nlm.nih.gov/gene/?term=110557' target="_blank"> 110557 </a>	histocompatibility 2, Q region locus 6	protein_coding	protein_coding	4.257	19.1198	5.32179e-32	1.49071e-30	Up in AAV	25.798	24.413	30.372	35.788	23.832	0.508	1.99	0.654	0.512	0.955
Trgc4	<a href='https://www.ncbi.nlm.nih.gov/gene/?term=107576' target="_blank"> 107576 </a>	T cell receptor gamma, constant 4			4.24969	19.0232	1.03946e-07	3.46234e-07	Up in AAV	0.8	0.841	0.858	1.492	0.848	0	0.035	0.084	0.039	0
Taf9-ps	<a href='https://www.ncbi.nlm.nih.gov/gene/?term=115489966' target="_blank"> 115489966 </a>	TATA-box binding protein associated factor 9, pseudogene			4.23562	18.8386	1.53001e-06	4.44123e-06	Up in AAV	1.754	0.979	0.768	2.26	0.64	0	0.141	0	0	0.068
Trpm2	<a href='https://www.ncbi.nlm.nih.gov/gene/?term=28240' target="_blank"> 28240 </a>	transient receptor potential cation channel, subfamily M, member 2	protein_coding	protein_coding	4.22923	18.7553	1.31211e-16	1.10924e-15	Up in AAV	0.721	0.445	0.718	0.593	0.409	0.068	0.183	0.045	0.012	0
Dlgap1	<a href='https://www.ncbi.nlm.nih.gov/gene/?term=224997' target="_blank"> 224997 </a>	DLG associated protein 1	retained_intron	protein_coding	4.21895	18.6222	2.73828e-13	1.68153e-12	Up in AAV	0.59	0.201	0.515	0.294	0.305	0.015	0.033	0.025	0	0.014
Apol6	<a href='https://www.ncbi.nlm.nih.gov/gene/?term=71939' target="_blank"> 71939 </a>	apolipoprotein L 6	protein_coding	protein_coding	4.21846	18.6158	6.20973e-13	3.68736e-12	Up in AAV	1.378	0.775	0.91	2.133	1.19	0.03	0.027	0.043	0.015	0.095
AC147806.2	<a href='https://www.ncbi.nlm.nih.gov/gene/?term=NA' target="_blank"> NA </a>				4.21513	18.5729	8.08876e-37	3.06825e-35	Up in AAV	2.514	2.439	4.413	3.776	2.056	0.041	0.062	0.119	0.069	0.192
Nos1	<a href='https://www.ncbi.nlm.nih.gov/gene/?term=18125' target="_blank"> 18125 </a>	nitric oxide synthase 1, neuronal	protein_coding	protein_coding	4.20948	18.5003	4.74735e-12	2.58311e-11	Up in AAV	0.146	0.203	0.14	0.279	0.608	0.007	0.006	0.007	0.003	0.01
Klra2	<a href='https://www.ncbi.nlm.nih.gov/gene/?term=16633' target="_blank"> 16633 </a>	killer cell lectin-like receptor, subfamily A, member 2	protein_coding	protein_coding	4.19248	18.2836	2.69573e-11	1.36625e-10	Up in AAV	1.875	0.73	1.136	2.282	0.96	0	0.169	0.072	0	0.032
Apol9a	<a href='https://www.ncbi.nlm.nih.gov/gene/?term=223672' target="_blank"> 223672 </a>	apolipoprotein L 9a	protein_coding	protein_coding	4.18225	18.1544	6.74812e-37	2.60724e-35	Up in AAV	4.817	2.866	6.424	5.362	5.021	0.169	0.261	0.041	0.198	0.152
Utrn	<a href='https://www.ncbi.nlm.nih.gov/gene/?term=22288' target="_blank"> 22288 </a>	utrophin	protein_coding	protein_coding	4.18133	18.1429	1.15394e-187	4.20206e-184	Up in AAV	212.774	149.497	242.593	271.6	178.906	1.009	0.545	0.487	0.675	0.488
Gm9242	<a href='https://www.ncbi.nlm.nih.gov/gene/?term=668559' target="_blank"> 668559 </a>	heterogeneous nuclear ribonucleoprotein A3 pseudogene	protein_coding	protein_coding	4.17434	18.0552	1.20891e-09	5.09076e-09	Up in AAV	1.474	0.833	1.496	0.996	1.294	0.063	0	0	0	0.127
Gm6363	<a href='https://www.ncbi.nlm.nih.gov/gene/?term=622832' target="_blank"> 622832 </a>	heterogeneous nuclear ribonucleoprotein A3 pseudogene			4.17432	18.055	2.33162e-16	1.93298e-15	Up in AAV	1.791	2.037	2.616	1.918	1.866	0.159	0.07	0.054	0.039	0.037
Gm10916	<a href='https://www.ncbi.nlm.nih.gov/gene/?term=102640240' target="_blank"> 102640240 </a>	predicted gene 10916	processed_pseudogene	processed_pseudogene	4.16859	17.9834	1.16521e-26	2.30603e-25	Up in AAV	10.931	10.216	12.248	11.863	7.084	0.712	0.101	0.113	0.483	0.422
Sptbn4	<a href='https://www.ncbi.nlm.nih.gov/gene/?term=80297' target="_blank"> 80297 </a>	spectrin beta, non-erythrocytic 4	protein_coding	protein_coding	4.16168	17.8974	4.51847e-47	2.92516e-45	Up in AAV	12.238	7.9	15.012	15.022	12.095	0.064	0.022	0.045	0.021	0.034
Slc24a2	<a href='https://www.ncbi.nlm.nih.gov/gene/?term=76376' target="_blank"> 76376 </a>	solute carrier family 24 (sodium/potassium/calcium exchanger), member 2	protein_coding	protein_coding	4.15178	17.775	1.75993e-75	3.88411e-73	Up in AAV	3.816	1.981	3.247	3.402	2.953	0.114	0.07	0.145	0.123	0.139
Tubb3	<a href='https://www.ncbi.nlm.nih.gov/gene/?term=22152' target="_blank"> 22152 </a>	tubulin, beta 3 class III	protein_coding	protein_coding	4.12977	17.5059	3.03789e-26	5.73185e-25	Up in AAV	8.616	2.576	4.199	8.512	3.885	0.205	0.372	0.207	0.147	0.101
Il2rb	<a href='https://www.ncbi.nlm.nih.gov/gene/?term=16185' target="_blank"> 16185 </a>	interleukin 2 receptor, beta chain	protein_coding	protein_coding	4.12904	17.497	8.27119e-48	5.50129e-46	Up in AAV	1.54	2.215	1.943	2.449	1.214	0.065	0.074	0.066	0.058	0.04
Igkv6-23	<a href='https://www.ncbi.nlm.nih.gov/gene/?term=637227' target="_blank"> 637227 </a>	immunoglobulin kappa variable 6-23	IG_LV_gene	IG_LV_gene	4.11511	17.329	0.0154915	0.0243761	Up in AAV	0.211	6.951	0	0	1.356	0.152	0	0	0.159	0
Ubash3a	<a href='https://www.ncbi.nlm.nih.gov/gene/?term=328795' target="_blank"> 328795 </a>	ubiquitin associated and SH3 domain containing, A	protein_coding	protein_coding	4.11263	17.2991	6.50599e-08	2.22195e-07	Up in AAV	0.281	0.229	0.766	0.778	0.454	0.027	0.004	0	0	0.009
Firre	<a href='https://www.ncbi.nlm.nih.gov/gene/?term=103012' target="_blank"> 103012 </a>	functional intergenic repeating RNA element	processed_transcript	processed_transcript	4.11174	17.2885	1.09294e-33	3.40895e-32	Up in AAV	4.307	3.942	4.078	3.476	7.999	0.404	0.062	0.128	0.324	0.164
9330159F19Rik	<a href='https://www.ncbi.nlm.nih.gov/gene/?term=212448' target="_blank"> 212448 </a>	RIKEN cDNA 9330159F19 gene	protein_coding	protein_coding	4.03887	16.4369	6.3388e-14	4.13854e-13	Up in AAV	1.05	0.285	0.534	0.674	0.502	0.019	0.024	0.029	0.012	0.012
Rpl10-ps2	<a href='https://www.ncbi.nlm.nih.gov/gene/?term=234703' target="_blank"> 234703 </a>	ribosomal protein L10, pseudogene 2	processed_pseudogene	processed_pseudogene	4.03861	16.434	7.3992e-23	1.07777e-21	Up in AAV	8.989	7.149	6.45	8.163	4.056	0.33	0.481	0	0.297	0.215
Rab11fip4	<a href='https://www.ncbi.nlm.nih.gov/gene/?term=268451' target="_blank"> 268451 </a>	RAB11 family interacting protein 4 (class II)	protein_coding	protein_coding	4.02059	16.23	1.32816e-06	3.88395e-06	Up in AAV	0.222	0.162	0.145	0.264	0.167	0	0.004	0	0.005	0.084
Slc7a11	<a href='https://www.ncbi.nlm.nih.gov/gene/?term=26570' target="_blank"> 26570 </a>	solute carrier family 7 (cationic amino acid transporter, y+ system), member 11	protein_coding	protein_coding	4.01553	16.1732	8.27928e-14	5.3432e-13	Up in AAV	0.473	0.097	0.344	0.262	0.282	0.008	0.018	0.009	0.011	0.011
Cd3e	<a href='https://www.ncbi.nlm.nih.gov/gene/?term=12501' target="_blank"> 12501 </a>	CD3 antigen, epsilon polypeptide	protein_coding	protein_coding	4.00841	16.0935	5.71723e-16	4.57567e-15	Up in AAV	0.958	2.334	1.659	1.703	1.851	0.052	0	0.111	0.188	0.176
Gck	<a href='https://www.ncbi.nlm.nih.gov/gene/?term=103988' target="_blank"> 103988 </a>	glucokinase	protein_coding	protein_coding	3.99961	15.9956	1.34931e-20	1.63784e-19	Up in AAV	7.448	9.46	11.953	10.789	13.278	0.27	0.376	0.841	0.141	0.515
Trim46	<a href='https://www.ncbi.nlm.nih.gov/gene/?term=360213' target="_blank"> 360213 </a>	tripartite motif-containing 46	protein_coding	protein_coding	3.99784	15.9761	1.05924e-10	4.98186e-10	Up in AAV	0.739	0.326	0.632	0.88	0.508	0.014	0.045	0.038	0.014	0
BC023105	<a href='https://www.ncbi.nlm.nih.gov/gene/?term=667597' target="_blank"> 667597 </a>	cDNA sequence BC023105	pseudogene	pseudogene	3.99125	15.9033	2.26212e-53	1.92691e-51	Up in AAV	22.248	22.874	20.473	41.727	35.309	1.233	0.959	1.721	0.735	0.966
Ccl8	<a href='https://www.ncbi.nlm.nih.gov/gene/?term=20307' target="_blank"> 20307 </a>	chemokine (C-C motif) ligand 8	protein_coding	protein_coding	3.98217	15.8035	2.33797e-11	1.19273e-10	Up in AAV	76.188	36.483	27.541	61.809	24.726	1.174	4.925	0.5	0.937	1.322
Myh7b	<a href='https://www.ncbi.nlm.nih.gov/gene/?term=668940' target="_blank"> 668940 </a>	myosin, heavy chain 7B, cardiac muscle, beta	protein_coding	protein_coding	3.97161	15.6882	4.25251e-53	3.55989e-51	Up in AAV	5.69	6.077	9.9	4.944	11.516	0.297	0.54	0.136	0.34	0.216
Serpina3f	<a href='https://www.ncbi.nlm.nih.gov/gene/?term=238393' target="_blank"> 238393 </a>	serine (or cysteine) peptidase inhibitor, clade A, member 3F	protein_coding	protein_coding	3.96348	15.6001	1.14928e-14	8.00978e-14	Up in AAV	3.683	1.669	1.443	2.433	2.167	0.199	0.03	0.199	0	0.044
Gm17415	<a href='https://www.ncbi.nlm.nih.gov/gene/?term=108167670' target="_blank"> 108167670 </a>	predicted gene, 17415	processed_pseudogene	processed_pseudogene	3.95318	15.4891	8.89941e-15	6.27438e-14	Up in AAV	2.581	3.093	3.341	3.776	1.573	0.057	0.156	0.122	0.19	0.054
Dnm3os	<a href='https://www.ncbi.nlm.nih.gov/gene/?term=474332' target="_blank"> 474332 </a>	dynamin 3, opposite strand	antisense	antisense	3.94806	15.4342	1.57263e-13	9.84396e-13	Up in AAV	0.837	0.168	0.629	0.407	1.454	0.035	0.043	0.023	0.014	0.024
Rgs1	<a href='https://www.ncbi.nlm.nih.gov/gene/?term=50778' target="_blank"> 50778 </a>	regulator of G-protein signaling 1	protein_coding	protein_coding	3.93875	15.3349	4.28825e-11	2.12242e-10	Up in AAV	3.116	0.717	1.663	1.709	2.308	0	0.163	0	0.058	0.372
Lbx1	<a href='https://www.ncbi.nlm.nih.gov/gene/?term=16814' target="_blank"> 16814 </a>	ladybird homeobox 1	protein_coding	protein_coding	3.93791	15.3261	1.7175e-06	4.94606e-06	Up in AAV	0.858	0.102	0.397	0.693	0.555	0.059	0.035	0	0	0.019
Gm3776	<a href='https://www.ncbi.nlm.nih.gov/gene/?term=100042295' target="_blank"> 100042295 </a>	predicted gene 3776			3.91821	15.1182	1.17361e-38	5.02787e-37	Up in AAV	19.542	8.672	13.775	19.899	13.16	0.459	0.855	0.39	0.433	0.863
Capn3	<a href='https://www.ncbi.nlm.nih.gov/gene/?term=12335' target="_blank"> 12335 </a>	calpain 3	processed_transcript	protein_coding	3.91812	15.1173	6.93063e-33	2.0477e-31	Up in AAV	2.056	2.053	1.842	2.554	2.722	0.073	0.081	0.124	0.053	0.11
Kcnk1	<a href='https://www.ncbi.nlm.nih.gov/gene/?term=16525' target="_blank"> 16525 </a>	potassium channel, subfamily K, member 1	protein_coding	protein_coding	3.91546	15.0894	1.31084e-08	4.87582e-08	Up in AAV	0.509	0.463	0.331	0.71	0.884	0.03	0.034	0	0.037	0.059
Ikzf3	<a href='https://www.ncbi.nlm.nih.gov/gene/?term=22780' target="_blank"> 22780 </a>	IKAROS family zinc finger 3	protein_coding	protein_coding	3.91275	15.0611	5.54985e-20	6.3703e-19	Up in AAV	0.532	0.94	0.702	0.713	1.323	0.054	0.157	0.02	0.018	0.027
C4a	<a href='https://www.ncbi.nlm.nih.gov/gene/?term=625018' target="_blank"> 625018 </a>	complement component 4A (Rodgers blood group)	retained_intron	processed_transcript	3.90726	15.0039	2.64255e-09	1.07069e-08	Up in AAV	1.497	0.705	0.847	1.362	0.522	0	0.03	0.1	0	0.232
Avil	<a href='https://www.ncbi.nlm.nih.gov/gene/?term=11567' target="_blank"> 11567 </a>	advillin	protein_coding	protein_coding	3.88745	14.7993	3.95264e-11	1.96566e-10	Up in AAV	1.414	0.326	0.474	0.75	0.529	0.012	0.032	0.051	0.012	0.047
Gm49396	<a href='https://www.ncbi.nlm.nih.gov/gene/?term=NA' target="_blank"> NA </a>				3.88387	14.7626	3.17494e-15	2.3511e-14	Up in AAV	0.609	0.56	0.56	0.716	0.738	0.033	0.068	0.032	0	0.015
Pkp3	<a href='https://www.ncbi.nlm.nih.gov/gene/?term=56460' target="_blank"> 56460 </a>	plakophilin 3	protein_coding	protein_coding	3.87607	14.683	1.41322e-07	4.63835e-07	Up in AAV	0.477	0.612	0.667	1.083	0.884	0	0	0.031	0.057	0.055
F630028O10Rik	<a href='https://www.ncbi.nlm.nih.gov/gene/?term=100038363' target="_blank"> 100038363 </a>	RIKEN cDNA F630028O10 gene	antisense	antisense	3.87452	14.6672	1.71987e-10	7.92272e-10	Up in AAV	0.674	0.239	0.738	0.795	0.84	0.013	0	0.045	0.026	0.065
Gm8971	<a href='https://www.ncbi.nlm.nih.gov/gene/?term=668090' target="_blank"> 668090 </a>	predicted gene 8971			3.87063	14.6276	4.33734e-09	1.71213e-08	Up in AAV	5.727	4.163	6.829	5.449	3.739	0.214	0.205	0.243	0.458	0.211
Gpx4-ps1	<a href='https://www.ncbi.nlm.nih.gov/gene/?term=110531' target="_blank"> 110531 </a>	glutathione peroxidase 4, pseudogene 1			3.85163	14.4363	9.51502e-12	4.99985e-11	Up in AAV	4.401	5.044	4.869	5.59	2.073	0.269	0.571	0.098	0	0
Dnase1l3	<a href='https://www.ncbi.nlm.nih.gov/gene/?term=13421' target="_blank"> 13421 </a>	deoxyribonuclease 1-like 3	protein_coding	protein_coding	3.84504	14.3705	1.16136e-28	2.64317e-27	Up in AAV	0.641	0.982	1.097	1.078	0.654	0.021	0.031	0.077	0.035	0.027
Vat1l	<a href='https://www.ncbi.nlm.nih.gov/gene/?term=270097' target="_blank"> 270097 </a>	vesicle amine transport protein 1 like	processed_transcript	protein_coding	3.83432	14.2641	4.48974e-06	1.22193e-05	Up in AAV	0.489	0.051	0.201	0.297	0.214	0	0.016	0	0.009	0.027
Rpl31-ps9	<a href='https://www.ncbi.nlm.nih.gov/gene/?term=100042740' target="_blank"> 100042740 </a>	ribosomal protein L31, pseudogene 9	processed_pseudogene	processed_pseudogene	3.82759	14.1978	2.74601e-50	2.04074e-48	Up in AAV	43.498	45.727	61.008	55.427	33.708	2.785	0.748	3.709	1.618	1.428
Xcr1	<a href='https://www.ncbi.nlm.nih.gov/gene/?term=23832' target="_blank"> 23832 </a>	chemokine (C motif) receptor 1	protein_coding	protein_coding	3.82598	14.1819	2.24279e-17	2.04561e-16	Up in AAV	0.442	0.496	0.667	0.73	0.309	0.015	0.042	0.009	0.023	0.022
Itk	<a href='https://www.ncbi.nlm.nih.gov/gene/?term=16428' target="_blank"> 16428 </a>	IL2 inducible T cell kinase	protein_coding	protein_coding	3.82528	14.175	1.75003e-17	1.61642e-16	Up in AAV	0.403	0.555	0.599	0.558	0.468	0.038	0.042	0.009	0	0.015
Igkv1-110	<a href='https://www.ncbi.nlm.nih.gov/gene/?term=381777' target="_blank"> 381777 </a>	immunoglobulin kappa variable 1-110	IG_LV_gene	IG_LV_gene	3.82063	14.1294	9.46883e-06	2.44761e-05	Up in AAV	1.146	1.373	3.304	3.888	5.513	0.132	0	0.145	0	0.384
Acod1	<a href='https://www.ncbi.nlm.nih.gov/gene/?term=16365' target="_blank"> 16365 </a>	aconitate decarboxylase 1			3.81967	14.12	1.04685e-05	2.68915e-05	Up in AAV	0.857	0.138	0.133	0.352	0.251	0.013	0.036	0.029	0	0
Gm6397	<a href='https://www.ncbi.nlm.nih.gov/gene/?term=623138' target="_blank"> 623138 </a>	heterogeneous nuclear ribonucleoprotein A3 pseudogene	processed_pseudogene	processed_pseudogene	3.79965	13.9255	5.57179e-11	2.71071e-10	Up in AAV	1.051	1.229	1.431	1.515	1.174	0	0.036	0.098	0	0.143
Apol9b	<a href='https://www.ncbi.nlm.nih.gov/gene/?term=71898' target="_blank"> 71898 </a>	apolipoprotein L 9b	protein_coding	protein_coding	3.79568	13.8872	1.40323e-29	3.37285e-28	Up in AAV	4.351	2.267	4.963	4.447	3.539	0.169	0.196	0.307	0.146	0.069
Gimap3	<a href='https://www.ncbi.nlm.nih.gov/gene/?term=83408' target="_blank"> 83408 </a>	GTPase, IMAP family member 3	protein_coding	protein_coding	3.78628	13.797	2.47368e-28	5.45109e-27	Up in AAV	1.55	1.9	2.353	2.787	2.526	0.037	0.11	0.136	0.101	0.121
E030024N20Rik	<a href='https://www.ncbi.nlm.nih.gov/gene/?term=595139' target="_blank"> 595139 </a>	RIKEN cDNA E030024N20 gene	processed_pseudogene	processed_pseudogene	3.78565	13.791	8.46373e-09	3.213e-08	Up in AAV	4.426	2.259	3.087	2.359	2.656	0	0.268	0.108	0.305	0
Gm4828	<a href='https://www.ncbi.nlm.nih.gov/gene/?term=224460' target="_blank"> 224460 </a>	peptidyl-prolyl cis-trans isomerase A pseudogene 17_26.1			3.78495	13.7843	1.30101e-07	4.29037e-07	Up in AAV	3.558	2.659	2.024	3.036	1.551	0.234	0.379	0	0	0
Ifi213	<a href='https://www.ncbi.nlm.nih.gov/gene/?term=623121' target="_blank"> 623121 </a>	interferon activated gene 213			3.77006	13.6427	3.88394e-21	4.9539e-20	Up in AAV	3.389	1.184	2.512	2.738	2.535	0.028	0.127	0.136	0.236	0.151
Gm45734	<a href='https://www.ncbi.nlm.nih.gov/gene/?term=108167535' target="_blank"> 108167535 </a>	predicted gene 45734			3.76591	13.6035	2.63198e-06	7.39392e-06	Up in AAV	2.208	2.863	3.016	5.45	0.961	0.269	0.122	0.148	0	0.13
Cd5	<a href='https://www.ncbi.nlm.nih.gov/gene/?term=12507' target="_blank"> 12507 </a>	CD5 antigen	protein_coding	protein_coding	3.76154	13.5624	1.10899e-06	3.27394e-06	Up in AAV	0.091	0.509	0.613	0.593	0.438	0.049	0.048	0.02	0.018	0
Cxcl9	<a href='https://www.ncbi.nlm.nih.gov/gene/?term=17329' target="_blank"> 17329 </a>	chemokine (C-X-C motif) ligand 9	protein_coding	protein_coding	3.75257	13.4783	5.29564e-48	3.57112e-46	Up in AAV	10.432	9.915	13.011	12.688	15.325	0.344	0.726	0.698	0.412	0.209
Cd3d	<a href='https://www.ncbi.nlm.nih.gov/gene/?term=12500' target="_blank"> 12500 </a>	CD3 antigen, delta polypeptide	protein_coding	protein_coding	3.74628	13.4197	3.56968e-11	1.78126e-10	Up in AAV	0.706	1.123	1.04	0.966	0.514	0.022	0.02	0.048	0.088	0.021
Acsm5	<a href='https://www.ncbi.nlm.nih.gov/gene/?term=272428' target="_blank"> 272428 </a>	acyl-CoA synthetase medium-chain family member 5	protein_coding	protein_coding	3.74498	13.4077	2.96982e-64	3.93258e-62	Up in AAV	6.161	6.713	6.083	6.3	5.101	0.452	0.425	0.478	0.126	0.204
Trbc2	<a href='https://www.ncbi.nlm.nih.gov/gene/?term=100125263' target="_blank"> 100125263 </a>	T cell receptor beta, constant 2	TR_C_gene	TR_C_gene	3.74443	13.4025	4.697e-17	4.15906e-16	Up in AAV	2.389	4.642	4.972	5.223	3.889	0.186	0.262	0.068	0.19	0.242
Cela1	<a href='https://www.ncbi.nlm.nih.gov/gene/?term=109901' target="_blank"> 109901 </a>	chymotrypsin-like elastase family, member 1	protein_coding	protein_coding	3.71434	13.1259	2.8454e-10	1.28237e-09	Up in AAV	2.524	0.677	2.092	2.366	1.521	0	0.122	0.466	0.079	0.308
Stk32b	<a href='https://www.ncbi.nlm.nih.gov/gene/?term=64293' target="_blank"> 64293 </a>	serine/threonine kinase 32B	protein_coding	protein_coding	3.71429	13.1254	6.08149e-19	6.36372e-18	Up in AAV	0.591	0.903	1.19	1.194	0.569	0.039	0.035	0.022	0.089	0.019
Tnfrsf25	<a href='https://www.ncbi.nlm.nih.gov/gene/?term=85030' target="_blank"> 85030 </a>	tumor necrosis factor receptor superfamily, member 25	protein_coding	protein_coding	3.71369	13.1199	2.94185e-09	1.188e-08	Up in AAV	0.571	1.06	1.188	0.861	1.3	0	0.022	0.11	0	0.073
Igtp	<a href='https://www.ncbi.nlm.nih.gov/gene/?term=16145' target="_blank"> 16145 </a>	interferon gamma induced GTPase	protein_coding	protein_coding	3.71105	13.0959	1.28632e-85	3.74731e-83	Up in AAV	82.629	64.097	63.191	111.867	77.372	3.609	5.195	4.582	2.699	2.684
Col9a2	<a href='https://www.ncbi.nlm.nih.gov/gene/?term=12840' target="_blank"> 12840 </a>	collagen, type IX, alpha 2	protein_coding	protein_coding	3.69328	12.9357	5.62423e-08	1.93624e-07	Up in AAV	0.62	0.305	0.649	0.784	0.626	0.015	0.07	0	0.173	0
Cilp	<a href='https://www.ncbi.nlm.nih.gov/gene/?term=214425' target="_blank"> 214425 </a>	cartilage intermediate layer protein, nucleotide pyrophosphohydrolase	protein_coding	protein_coding	3.69323	12.9352	8.79576e-16	6.9366e-15	Up in AAV	10.986	5.213	14.108	20.172	10.778	0.355	1.28	0.295	0.55	0.462
Sptbn5	<a href='https://www.ncbi.nlm.nih.gov/gene/?term=640524' target="_blank"> 640524 </a>	spectrin beta, non-erythrocytic 5	protein_coding	protein_coding	3.68738	12.8828	2.88568e-09	1.16628e-08	Up in AAV	0.068	0.074	0.088	0.107	0.083	0.009	0.003	0.003	0	0.006
Rps6-ps3	<a href='https://www.ncbi.nlm.nih.gov/gene/?term=434404' target="_blank"> 434404 </a>	ribosomal protein S6, pseudogene 3	processed_pseudogene	processed_pseudogene	3.6736	12.7604	7.6357e-16	6.03809e-15	Up in AAV	4.658	4.171	3.902	3.382	1.79	0.081	0.215	0.233	0.188	0.167
Rpl13-ps3	<a href='https://www.ncbi.nlm.nih.gov/gene/?term=668182' target="_blank"> 668182 </a>	ribosomal protein L13, pseudogene 3	protein_coding	protein_coding	3.66688	12.7011	2.20013e-20	2.62251e-19	Up in AAV	6.347	5.134	4.963	6.502	4.503	0.193	0.481	0.233	0.309	0.192
Cd200r4	<a href='https://www.ncbi.nlm.nih.gov/gene/?term=239849' target="_blank"> 239849 </a>	CD200 receptor 4	protein_coding	protein_coding	3.66078	12.6475	4.63216e-08	1.61262e-07	Up in AAV	0.678	0.457	0.351	0.974	0.543	0.072	0.045	0.025	0	0.023
Atp5l-ps1	<a href='https://www.ncbi.nlm.nih.gov/gene/?term=140551' target="_blank"> 140551 </a>	ATP synthase, H+ transporting, mitochondrial F0 complex, subunit G, pseudogene 1	processed_pseudogene	processed_pseudogene	3.65387	12.587	8.1351e-25	1.35579e-23	Up in AAV	28.658	23.672	20.059	25.123	18.734	1.743	2.089	0.857	0	0.739
Gm7582	<a href='https://www.ncbi.nlm.nih.gov/gene/?term=665317' target="_blank"> 665317 </a>	component of Sp100-rs pseudogene	unprocessed_pseudogene	unprocessed_pseudogene	3.65127	12.5644	7.15989e-09	2.74884e-08	Up in AAV	3.813	5.069	6.593	7.151	4.214	0.536	0.269	0	0.317	0
Neat1	<a href='https://www.ncbi.nlm.nih.gov/gene/?term=66961' target="_blank"> 66961 </a>	nuclear paraspeckle assembly transcript 1 (non-protein coding)	lincRNA	lincRNA	3.64832	12.5387	1.81703e-56	1.80046e-54	Up in AAV	78.079	65.049	58.109	71.196	105.232	5.18	2.185	4.386	3.411	3.95
Trdc	<a href='https://www.ncbi.nlm.nih.gov/gene/?term=100123473' target="_blank"> 100123473 </a>	T cell receptor delta, constant region			3.64372	12.4988	8.91639e-06	2.31467e-05	Up in AAV	0.328	0.103	0.197	0.157	0.082	0.017	0	0	0.008	0.016
Skap1	<a href='https://www.ncbi.nlm.nih.gov/gene/?term=78473' target="_blank"> 78473 </a>	src family associated phosphoprotein 1	protein_coding	protein_coding	3.63055	12.3852	1.04272e-08	3.91956e-08	Up in AAV	0.597	0.906	0.802	0.848	0.606	0	0.091	0	0.117	0.018
Gm7292	<a href='https://www.ncbi.nlm.nih.gov/gene/?term=640370' target="_blank"> 640370 </a>	predicted gene 7292			3.63038	12.3838	2.56099e-27	5.30632e-26	Up in AAV	1.496	2.26	1.906	1.933	2.502	0.025	0.081	0.181	0.184	0.162
Gm11960	<a href='https://www.ncbi.nlm.nih.gov/gene/?term=100041006' target="_blank"> 100041006 </a>	glyceraldehyde-3-phosphate dehydrogenase pseudogene	processed_transcript	transcribed_processed_pseudogene	3.62703	12.355	1.22474e-67	1.89783e-65	Up in AAV	12.946	11.919	14.655	14.257	9.197	0.831	0.441	0.658	0.772	0.424
Arhgap33	<a href='https://www.ncbi.nlm.nih.gov/gene/?term=233071' target="_blank"> 233071 </a>	Rho GTPase activating protein 33	protein_coding	protein_coding	3.62075	12.3014	3.81528e-08	1.34073e-07	Up in AAV	0.252	0.133	0.311	0.319	0.196	0.027	0.059	0	0.009	0.09
Pisd-ps1	<a href='https://www.ncbi.nlm.nih.gov/gene/?term=236604' target="_blank"> 236604 </a>	phosphatidylserine decarboxylase, pseudogene 1	processed_transcript	transcribed_unprocessed_pseudogene	3.61626	12.2632	1.94503e-34	6.42434e-33	Up in AAV	9.997	8.077	15.05	16.009	15.112	0.992	0.27	0.707	0.761	0.526
Gm4824	<a href='https://www.ncbi.nlm.nih.gov/gene/?term=223417' target="_blank"> 223417 </a>	peptidyl-prolyl cis-trans isomerase A pseudogene 15_175.1			3.60633	12.1791	3.71377e-09	1.4784e-08	Up in AAV	3.066	3.319	2.83	3.669	2.194	0.122	0.518	0	0.102	0
Prune2	<a href='https://www.ncbi.nlm.nih.gov/gene/?term=353211' target="_blank"> 353211 </a>	prune homolog 2	protein_coding	protein_coding	3.59756	12.1052	1.91652e-74	3.87722e-72	Up in AAV	32.042	22.48	32.582	33.373	40.019	1.258	2.073	2.324	2.139	1.971
Gm8565	<a href='https://www.ncbi.nlm.nih.gov/gene/?term=667309' target="_blank"> 667309 </a>	glyceraldehyde-3-phosphate dehydrogenase pseudogene	processed_pseudogene	processed_pseudogene	3.59078	12.0485	5.39099e-58	5.60894e-56	Up in AAV	11.175	8.849	11.655	10.365	7.222	0.618	0.482	0.656	0.444	0.389
Spag5	<a href='https://www.ncbi.nlm.nih.gov/gene/?term=54141' target="_blank"> 54141 </a>	sperm associated antigen 5	protein_coding	protein_coding	3.58634	12.0115	4.86587e-11	2.38801e-10	Up in AAV	0.525	0.151	0.856	0.664	0.565	0.042	0.076	0.016	0.017	0.033
C7	<a href='https://www.ncbi.nlm.nih.gov/gene/?term=109828' target="_blank"> 109828 </a>	complement component 7	protein_coding	protein_coding	3.57867	11.9478	3.42253e-09	1.36995e-08	Up in AAV	14.554	2.851	2.602	18.359	15.242	0.533	0.584	0.893	0.373	0.401
Kif15	<a href='https://www.ncbi.nlm.nih.gov/gene/?term=209737' target="_blank"> 209737 </a>	kinesin family member 15	protein_coding	protein_coding	3.57717	11.9354	6.2408e-08	2.13489e-07	Up in AAV	0.476	0.206	0.323	0.219	0.155	0.058	0.119	0.034	0.13	0.015
Tchh	<a href='https://www.ncbi.nlm.nih.gov/gene/?term=99681' target="_blank"> 99681 </a>	trichohyalin	protein_coding	protein_coding	3.56047	11.798	7.13354e-09	2.73944e-08	Up in AAV	0.352	0.153	0.234	0.358	0.097	0.013	0.012	0.015	0	0.027
Gadd45g	<a href='https://www.ncbi.nlm.nih.gov/gene/?term=23882' target="_blank"> 23882 </a>	growth arrest and DNA-damage-inducible 45 gamma	protein_coding	protein_coding	3.54724	11.6903	1.29749e-44	7.5597e-43	Up in AAV	23.348	10.328	19.011	17.779	18.482	1.235	1.042	1.439	0.623	0.886
Gm5558	<a href='https://www.ncbi.nlm.nih.gov/gene/?term=433914' target="_blank"> 433914 </a>	peptidyl-prolyl cis-trans isomerase A pseudogene 5_892.1	processed_pseudogene	processed_pseudogene	3.53775	11.6137	6.60248e-22	8.97962e-21	Up in AAV	8.913	6.651	9.463	11.258	5.709	0.286	0.436	0.592	0.298	0.561
Tmem132e	<a href='https://www.ncbi.nlm.nih.gov/gene/?term=270893' target="_blank"> 270893 </a>	transmembrane protein 132E	protein_coding	protein_coding	3.53764	11.6128	8.36154e-09	3.17669e-08	Up in AAV	0.228	0.343	0.276	0.369	0.253	0.038	0.179	0	0.01	0.009
Oas3	<a href='https://www.ncbi.nlm.nih.gov/gene/?term=246727' target="_blank"> 246727 </a>	2'-5' oligoadenylate synthetase 3	protein_coding	protein_coding	3.53557	11.5961	2.57839e-20	3.04844e-19	Up in AAV	1.247	0.439	1.276	1.113	0.694	0.037	0.103	0.083	0.06	0.037
Gm7609	<a href='https://www.ncbi.nlm.nih.gov/gene/?term=665378' target="_blank"> 665378 </a>	predicted pseudogene 7609	processed_transcript	transcribed_unprocessed_pseudogene	3.53523	11.5934	2.59566e-25	4.51713e-24	Up in AAV	2.936	2.883	4.808	4.721	2.064	0.177	0.187	0.213	0.126	0.221
Sh2d2a	<a href='https://www.ncbi.nlm.nih.gov/gene/?term=27371' target="_blank"> 27371 </a>	SH2 domain containing 2A	protein_coding	protein_coding	3.53425	11.5855	1.85508e-13	1.15672e-12	Up in AAV	0.492	0.567	0.557	0.607	0.582	0.021	0.034	0.017	0.021	0.022
Col11a2	<a href='https://www.ncbi.nlm.nih.gov/gene/?term=12815' target="_blank"> 12815 </a>	collagen, type XI, alpha 2	protein_coding	protein_coding	3.53214	11.5685	5.61589e-08	1.93383e-07	Up in AAV	0.193	0.361	0.506	0.319	0.808	0.075	0	0.03	0.023	0.017
Jchain	<a href='https://www.ncbi.nlm.nih.gov/gene/?term=16069' target="_blank"> 16069 </a>	immunoglobulin joining chain			3.52922	11.5452	6.01059e-15	4.32988e-14	Up in AAV	1.279	3.273	1.987	2.163	2.098	0.269	0.084	0.019	0.174	0.059
Cyp2b10	<a href='https://www.ncbi.nlm.nih.gov/gene/?term=13088' target="_blank"> 13088 </a>	cytochrome P450, family 2, subfamily b, polypeptide 10	protein_coding	protein_coding	3.51963	11.4687	5.96665e-16	4.76481e-15	Up in AAV	1.836	3.473	2.776	1.446	1.058	0.057	0.12	0.14	0.038	0.176
Ccdc88b	<a href='https://www.ncbi.nlm.nih.gov/gene/?term=78317' target="_blank"> 78317 </a>	coiled-coil domain containing 88B	protein_coding	protein_coding	3.51787	11.4547	6.39745e-33	1.89787e-31	Up in AAV	1.132	0.943	1.222	1.38	1.832	0.085	0.157	0.036	0.044	0.057
Cacna2d3	<a href='https://www.ncbi.nlm.nih.gov/gene/?term=12294' target="_blank"> 12294 </a>	calcium channel, voltage-dependent, alpha2/delta subunit 3	protein_coding	protein_coding	3.5041	11.3459	3.8496e-21	4.9144e-20	Up in AAV	1.216	1.172	1.473	1.477	1.775	0.072	0.073	0.04	0.009	0.035
Klhl29	<a href='https://www.ncbi.nlm.nih.gov/gene/?term=208439' target="_blank"> 208439 </a>	kelch-like 29	protein_coding	protein_coding	3.49775	11.2961	7.08225e-20	8.07199e-19	Up in AAV	0.728	0.289	0.666	0.654	0.365	0.026	0.033	0.04	0.021	0.025
Ighg2c	<a href='https://www.ncbi.nlm.nih.gov/gene/?term=404711' target="_blank"> 404711 </a>	immunoglobulin heavy constant gamma 2C	IG_C_gene	IG_C_gene	3.48941	11.2309	4.09999e-52	3.28134e-50	Up in AAV	13.707	17.554	15.069	16.329	10.396	1.112	1.379	0.376	0.621	0.565
Cfb	<a href='https://www.ncbi.nlm.nih.gov/gene/?term=14962' target="_blank"> 14962 </a>	complement factor B	protein_coding	protein_coding	3.48079	11.1641	2.49977e-14	1.69121e-13	Up in AAV	14.641	7.457	10.91	12.917	7.712	0.261	1.029	0.374	0.686	0.986
Gpr68	<a href='https://www.ncbi.nlm.nih.gov/gene/?term=238377' target="_blank"> 238377 </a>	G protein-coupled receptor 68	protein_coding	protein_coding	3.47851	11.1464	9.74393e-15	6.83342e-14	Up in AAV	0.493	0.662	0.936	0.896	0.489	0.012	0.088	0.041	0.012	0.043
Gm28035	<a href='https://www.ncbi.nlm.nih.gov/gene/?term=118451630' target="_blank"> 118451630 </a>	predicted gene, 28035	nonsense_mediated_decay	protein_coding	3.47137	11.0914	1.03458e-24	1.70664e-23	Up in AAV	2.098	1.755	1.924	2.788	2.234	0.168	0.139	0.126	0	0.197
7530428D23Rik	<a href='https://www.ncbi.nlm.nih.gov/gene/?term=319506' target="_blank"> 319506 </a>	RIKEN cDNA 7530428D23 gene			3.46339	11.0302	4.26166e-11	2.11069e-10	Up in AAV	8.582	5.819	8.374	5.164	9.025	0.08	0.098	0.178	0.109	0.564
Gm15675	<a href='https://www.ncbi.nlm.nih.gov/gene/?term=105246705' target="_blank"> 105246705 </a>	predicted gene 15675	lincRNA	lincRNA	3.46216	11.0208	1.63496e-07	5.32531e-07	Up in AAV	0.189	0.192	0.392	0.416	0.151	0	0.034	0.01	0.027	0
Kif5a	<a href='https://www.ncbi.nlm.nih.gov/gene/?term=16572' target="_blank"> 16572 </a>	kinesin family member 5A	protein_coding	protein_coding	3.44706	10.9061	1.03368e-15	8.07321e-15	Up in AAV	0.527	0.213	0.44	0.553	0.444	0.016	0.019	0.042	0.038	0.011
Lgals3	<a href='https://www.ncbi.nlm.nih.gov/gene/?term=16854' target="_blank"> 16854 </a>	lectin, galactose binding, soluble 3	protein_coding	protein_coding	3.44349	10.8791	8.77274e-14	5.64416e-13	Up in AAV	107.854	34.084	67.286	118.706	45.468	5.675	10.724	3.114	2.432	2.717
Ctsw	<a href='https://www.ncbi.nlm.nih.gov/gene/?term=13041' target="_blank"> 13041 </a>	cathepsin W	protein_coding	protein_coding	3.44157	10.8646	1.40204e-09	5.87685e-09	Up in AAV	0.662	1.064	1.107	1.007	1.022	0.132	0.11	0.033	0	0
Pou3f1	<a href='https://www.ncbi.nlm.nih.gov/gene/?term=18991' target="_blank"> 18991 </a>	POU domain, class 3, transcription factor 1	protein_coding	protein_coding	3.43285	10.7992	4.72961e-23	6.96578e-22	Up in AAV	3.357	1.585	1.528	2.574	2.015	0.142	0.115	0.254	0.119	0.07
Gm15743	<a href='https://www.ncbi.nlm.nih.gov/gene/?term=100047123' target="_blank"> 100047123 </a>	predicted gene 15743	antisense	antisense	3.43014	10.7789	6.37313e-12	3.41667e-11	Up in AAV	1.118	1.686	1.573	1.139	0.638	0.066	0.02	0	0.136	0.151
Lat	<a href='https://www.ncbi.nlm.nih.gov/gene/?term=16797' target="_blank"> 16797 </a>	linker for activation of T cells	protein_coding	protein_coding	3.42064	10.7082	1.32579e-11	6.89345e-11	Up in AAV	1.242	1.106	1.186	1.579	1.435	0.034	0.109	0.229	0	0.068
Chodl	<a href='https://www.ncbi.nlm.nih.gov/gene/?term=246048' target="_blank"> 246048 </a>	chondrolectin	protein_coding	protein_coding	3.41569	10.6715	6.08933e-05	0.000140344	Up in AAV	0.223	0.154	0.398	0.778	0.063	0.073	0	0.017	0.015	0.03
Map1a	<a href='https://www.ncbi.nlm.nih.gov/gene/?term=17754' target="_blank"> 17754 </a>	microtubule-associated protein 1 A	protein_coding	protein_coding	3.40913	10.6231	5.07746e-32	1.42501e-30	Up in AAV	9.24	2.659	4.805	6.754	5.58	0.291	0.44	0.272	0.455	0.229
H2-K2	<a href='https://www.ncbi.nlm.nih.gov/gene/?term=630499' target="_blank"> 630499 </a>	histocompatibility 2, K region locus 2	unprocessed_pseudogene	unprocessed_pseudogene	3.40623	10.6018	6.12728e-17	5.35714e-16	Up in AAV	1.975	1.172	1.651	2.545	1.727	0.104	0.165	0.088	0.159	0.051
Rpl31-ps12	<a href='https://www.ncbi.nlm.nih.gov/gene/?term=665562' target="_blank"> 665562 </a>	ribosomal protein L31, pseudogene 1 2	processed_pseudogene	processed_pseudogene	3.40565	10.5975	6.49502e-10	2.80648e-09	Up in AAV	5.328	4.268	9.861	8.023	3.546	0.302	0.754	0	0.216	0.449
Rpl30-ps8	<a href='https://www.ncbi.nlm.nih.gov/gene/?term=667779' target="_blank"> 667779 </a>	ribosomal protein L30, pseudogene 8	processed_pseudogene	processed_pseudogene	3.38715	10.4625	7.08743e-09	2.72318e-08	Up in AAV	9.843	6.752	9.744	7.145	7.456	0	0.422	0	0.246	1.578
Tgtp2	<a href='https://www.ncbi.nlm.nih.gov/gene/?term=100039796' target="_blank"> 100039796 </a>	T cell specific GTPase 2	protein_coding	protein_coding	3.38281	10.4311	6.59546e-48	4.40686e-46	Up in AAV	20.579	20.531	26.547	38.38	22.076	1.605	1.74	0.388	1.733	1.642
Slc2a6	<a href='https://www.ncbi.nlm.nih.gov/gene/?term=227659' target="_blank"> 227659 </a>	solute carrier family 2 (facilitated glucose transporter), member 6	protein_coding	protein_coding	3.3808	10.4165	1.53386e-07	5.0151e-07	Up in AAV	0.648	0.283	0.396	0.53	0.274	0.034	0.074	0	0	0.027
Gm7446	<a href='https://www.ncbi.nlm.nih.gov/gene/?term=665008' target="_blank"> 665008 </a>	heterogeneous nuclear ribonucleoprotein F pseudogene			3.37333	10.3627	4.28016e-14	2.83644e-13	Up in AAV	1.591	1.287	1.909	2.167	0.99	0.166	0.086	0.084	0	0.101
Ankrd45	<a href='https://www.ncbi.nlm.nih.gov/gene/?term=73844' target="_blank"> 73844 </a>	ankyrin repeat domain 45	protein_coding	protein_coding	3.367	10.3173	1.24206e-31	3.40712e-30	Up in AAV	5.043	2.72	3.307	4.945	4.273	0.546	0.42	0.151	0.228	0.404
Dmd	<a href='https://www.ncbi.nlm.nih.gov/gene/?term=13405' target="_blank"> 13405 </a>	dystrophin, muscular dystrophy	retained_intron	protein_coding	3.36445	10.2991	1.74559e-157	3.63233e-154	Up in AAV	60.583	47.43	62.883	74.798	55.239	1.808	1.717	1.551	2.248	1.414
Hmgb1-ps1	<a href='https://www.ncbi.nlm.nih.gov/gene/?term=100039256' target="_blank"> 100039256 </a>	high mobility group box 1, pseudogene 1	processed_pseudogene	processed_pseudogene	3.36017	10.2686	9.91166e-11	4.67833e-10	Up in AAV	2.226	2.456	2.62	4.11	2.262	0	0.175	0	0.333	0.251
C4b	<a href='https://www.ncbi.nlm.nih.gov/gene/?term=12268' target="_blank"> 12268 </a>	complement component 4B (Chido blood group)	retained_intron	protein_coding	3.34572	10.1663	1.84952e-41	8.98003e-40	Up in AAV	33.878	20.308	17.995	39.157	15.032	1.273	2.171	1.121	1.255	1.421
Icos	<a href='https://www.ncbi.nlm.nih.gov/gene/?term=54167' target="_blank"> 54167 </a>	inducible T cell co-stimulator	protein_coding	protein_coding	3.34297	10.1469	3.72439e-07	1.16241e-06	Up in AAV	0.114	0.211	0.403	0.333	0.325	0.021	0.045	0.055	0.01	0.031
Fgf6	<a href='https://www.ncbi.nlm.nih.gov/gene/?term=14177' target="_blank"> 14177 </a>	fibroblast growth factor 6	protein_coding	protein_coding	3.3363	10.1001	4.15257e-15	3.04257e-14	Up in AAV	0.628	0.438	0.651	0.367	0.739	0.014	0.063	0.031	0.042	0.021
Gm12091	<a href='https://www.ncbi.nlm.nih.gov/gene/?term=666403' target="_blank"> 666403 </a>	ribosomal protein S2 pseudogene	processed_pseudogene	processed_pseudogene	3.32966	10.0537	1.03208e-20	1.26971e-19	Up in AAV	3.508	5.791	6.409	6.192	2.849	0.295	0.431	0.205	0.202	0.34
Gm20605	<a href='https://www.ncbi.nlm.nih.gov/gene/?term=100316903' target="_blank"> 100316903 </a>	predicted gene 20605	nonsense_mediated_decay	protein_coding	3.32881	10.0478	1.44103e-33	4.44704e-32	Up in AAV	1.436	1.974	1.943	2.149	2.145	0.065	0.242	0.11	0.123	0.094
Hp	<a href='https://www.ncbi.nlm.nih.gov/gene/?term=15439' target="_blank"> 15439 </a>	haptoglobin	protein_coding	protein_coding	3.31451	9.94871	0.00430707	0.00745712	Up in AAV	14.035	0.903	0.3	1.435	1.294	0.141	0.381	0.532	0	0.139
Iqgap3	<a href='https://www.ncbi.nlm.nih.gov/gene/?term=404710' target="_blank"> 404710 </a>	IQ motif containing GTPase activating protein 3	protein_coding	protein_coding	3.30177	9.86128	7.35166e-11	3.53414e-10	Up in AAV	0.39	0.305	0.73	0.451	0.356	0.011	0.037	0.041	0.01	0.063
Gm4951	<a href='https://www.ncbi.nlm.nih.gov/gene/?term=240327' target="_blank"> 240327 </a>	predicted gene 4951	protein_coding	protein_coding	3.29916	9.84342	3.19648e-38	1.33409e-36	Up in AAV	2.718	2.068	2.661	3.986	2.518	0.16	0.147	0.207	0.145	0.221
Gm7232	<a href='https://www.ncbi.nlm.nih.gov/gene/?term=638252' target="_blank"> 638252 </a>	heat shock protein 8 pseudogene			3.29619	9.8232	6.27744e-70	1.06322e-67	Up in AAV	6.032	6.704	5.584	6.612	4.688	0.468	0.319	0.417	0.262	0.351
Zbp1	<a href='https://www.ncbi.nlm.nih.gov/gene/?term=58203' target="_blank"> 58203 </a>	Z-DNA binding protein 1	protein_coding	protein_coding	3.29419	9.80956	3.11648e-43	1.65071e-41	Up in AAV	9.35	5.809	8.409	10.258	7.419	0.38	0.67	0.682	0.456	0.651
9130208D14Rik	<a href='https://www.ncbi.nlm.nih.gov/gene/?term=NA' target="_blank"> NA </a>		unprocessed_pseudogene	unprocessed_pseudogene	3.29243	9.79759	1.39199e-07	4.57278e-07	Up in AAV	0.112	0.088	0.167	0.152	0.143	0.006	0	0.03	0	0.01
B430306N03Rik	<a href='https://www.ncbi.nlm.nih.gov/gene/?term=320148' target="_blank"> 320148 </a>	RIKEN cDNA B430306N03 gene	protein_coding	protein_coding	3.28732	9.76295	7.21522e-05	0.000164497	Up in AAV	0.384	0.096	0.191	0.632	0.072	0.025	0.007	0.028	0	0
Rasal3	<a href='https://www.ncbi.nlm.nih.gov/gene/?term=320484' target="_blank"> 320484 </a>	RAS protein activator like 3	protein_coding	protein_coding	3.28267	9.73158	2.73876e-19	2.96821e-18	Up in AAV	0.749	1.117	0.768	1.254	1.096	0.048	0.066	0.07	0.075	0.012
Rps12-ps4	<a href='https://www.ncbi.nlm.nih.gov/gene/?term=100034728' target="_blank"> 100034728 </a>	ribosomal protein S12, pseudogene 4			3.27056	9.65018	2.99261e-14	2.0097e-13	Up in AAV	17.767	14.586	13.873	14.811	9.664	0.871	1.25	0.367	2.178	0
Rps13-ps4	<a href='https://www.ncbi.nlm.nih.gov/gene/?term=628061' target="_blank"> 628061 </a>	ribosomal protein S13, pseudogene 4	processed_pseudogene	processed_pseudogene	3.26979	9.64504	3.65429e-19	3.90811e-18	Up in AAV	13.436	12.356	16.368	17.233	7.064	1.076	0.531	0.692	1.672	0.203
Gm17794	<a href='https://www.ncbi.nlm.nih.gov/gene/?term=100126821' target="_blank"> 100126821 </a>	glyceraldehyde-3-phosphate dehydrogenase pseudogene			3.25871	9.57129	3.78844e-21	4.84481e-20	Up in AAV	3.704	3.047	4.839	5.151	2.659	0.422	0.351	0.225	0.056	0.2
Lck	<a href='https://www.ncbi.nlm.nih.gov/gene/?term=16818' target="_blank"> 16818 </a>	lymphocyte protein tyrosine kinase	protein_coding	protein_coding	3.25673	9.55811	6.25662e-19	6.53758e-18	Up in AAV	1.116	1.754	1.787	2.201	1.694	0.167	0.136	0.323	0.162	0.311
Ftl2-ps	<a href='https://www.ncbi.nlm.nih.gov/gene/?term=14337' target="_blank"> 14337 </a>	ferritin light polypeptide 2, pseudogene			3.24578	9.48586	2.12097e-07	6.81537e-07	Up in AAV	3.031	2.518	1.998	3.569	1.042	0	0.135	0.41	0.139	0.147
Ripor3	<a href='https://www.ncbi.nlm.nih.gov/gene/?term=69553' target="_blank"> 69553 </a>	RIPOR family member 3			3.2448	9.47944	5.64688e-12	3.04526e-11	Up in AAV	0.424	0.412	0.529	0.442	0.483	0	0.031	0.051	0.035	0.033
D030028A08Rik	<a href='https://www.ncbi.nlm.nih.gov/gene/?term=319371' target="_blank"> 319371 </a>	RIKEN cDNA D030028A08 gene	processed_transcript	processed_transcript	3.24233	9.46321	5.43748e-10	2.37346e-09	Up in AAV	0.351	0.421	0.414	0.651	0.39	0.036	0.044	0.048	0.024	0.042
Col22a1	<a href='https://www.ncbi.nlm.nih.gov/gene/?term=69700' target="_blank"> 69700 </a>	collagen, type XXII, alpha 1	protein_coding	protein_coding	3.23778	9.4334	1.1299e-20	1.3842e-19	Up in AAV	0.538	0.571	0.473	0.282	0.422	0.074	0.044	0.018	0.087	0.114
Smt3h2-ps4	<a href='https://www.ncbi.nlm.nih.gov/gene/?term=114607' target="_blank"> 114607 </a>	SMT3 suppressor of mif two 3 homolog 2, pseudogene 4 (S. cerevisiae)	processed_pseudogene	processed_pseudogene	3.23363	9.40632	4.31119e-05	0.000101662	Up in AAV	8	9.69	3.772	5.256	13.913	0	0	1.5	0	1.102
Klrk1	<a href='https://www.ncbi.nlm.nih.gov/gene/?term=27007' target="_blank"> 27007 </a>	killer cell lectin-like receptor subfamily K, member 1	protein_coding	protein_coding	3.22863	9.37379	1.20602e-18	1.22931e-17	Up in AAV	1.175	1.478	1.416	2.401	1.347	0.073	0.162	0.191	0.053	0.108
Nfkbiz	<a href='https://www.ncbi.nlm.nih.gov/gene/?term=80859' target="_blank"> 80859 </a>	nuclear factor of kappa light polypeptide gene enhancer in B cells inhibitor, zeta	protein_coding	protein_coding	3.21571	9.29022	4.84833e-16	3.92338e-15	Up in AAV	3.447	0.755	1.919	1.507	1.97	0.202	0.127	0.131	0.137	0.073
Cxcl14	<a href='https://www.ncbi.nlm.nih.gov/gene/?term=57266' target="_blank"> 57266 </a>	chemokine (C-X-C motif) ligand 14	protein_coding	protein_coding	3.21312	9.27354	1.90982e-31	5.13255e-30	Up in AAV	30.239	16.612	13.189	32.551	26.305	2.424	1.915	1.55	0.831	1.666
Ciita	<a href='https://www.ncbi.nlm.nih.gov/gene/?term=12265' target="_blank"> 12265 </a>	class II transactivator	protein_coding	protein_coding	3.21031	9.25552	1.08784e-25	1.94661e-24	Up in AAV	0.916	1.376	0.768	1.791	1.123	0.051	0.148	0.051	0.068	0.126
Slc13a4	<a href='https://www.ncbi.nlm.nih.gov/gene/?term=243755' target="_blank"> 243755 </a>	solute carrier family 13 (sodium/sulfate symporters), member 4	protein_coding	protein_coding	3.20998	9.2534	2.63336e-11	1.3365e-10	Up in AAV	0.51	0.672	1.062	0.868	0.292	0	0.081	0.033	0.05	0.049
Ms4a14	<a href='https://www.ncbi.nlm.nih.gov/gene/?term=383435' target="_blank"> 383435 </a>	membrane-spanning 4-domains, subfamily A, member 14	protein_coding	protein_coding	3.20176	9.20083	3.8703e-09	1.53819e-08	Up in AAV	0.298	0.152	0.308	0.395	0.306	0.033	0.022	0.009	0.032	0
Gm15191	<a href='https://www.ncbi.nlm.nih.gov/gene/?term=675514' target="_blank"> 675514 </a>	glyceraldehyde-3-phosphate dehydrogenase pseudogene	processed_pseudogene	processed_pseudogene	3.19484	9.15676	1.23489e-28	2.79743e-27	Up in AAV	7.127	5.148	7.129	5.259	3.889	0.62	0.234	0.328	0.285	0.465
Col27a1	<a href='https://www.ncbi.nlm.nih.gov/gene/?term=373864' target="_blank"> 373864 </a>	collagen, type XXVII, alpha 1	retained_intron	protein_coding	3.18769	9.11153	2.26179e-39	1.01683e-37	Up in AAV	1.172	0.987	1.392	1.003	0.978	0.177	0.09	0.047	0.098	0.099
Gm15710	<a href='https://www.ncbi.nlm.nih.gov/gene/?term=100040605' target="_blank"> 100040605 </a>	ribosomal protein L13 pseudogene	processed_pseudogene	processed_pseudogene	3.18744	9.10996	1.80713e-60	2.21199e-58	Up in AAV	103.852	99.072	96.609	101.733	66.119	5.624	11.807	5.968	6.115	4.846
Itgae	<a href='https://www.ncbi.nlm.nih.gov/gene/?term=16407' target="_blank"> 16407 </a>	integrin alpha E, epithelial-associated	protein_coding	protein_coding	3.1812	9.07061	2.26175e-16	1.87826e-15	Up in AAV	0.556	0.865	0.919	0.987	0.453	0.087	0.094	0.01	0.026	0.034
Lman1l	<a href='https://www.ncbi.nlm.nih.gov/gene/?term=235416' target="_blank"> 235416 </a>	lectin, mannose-binding 1 like	protein_coding	protein_coding	3.15718	8.92085	1.3509e-13	8.53674e-13	Up in AAV	1.904	0.926	1.696	1.906	1.335	0.093	0.261	0.099	0.026	0.066
Cd80	<a href='https://www.ncbi.nlm.nih.gov/gene/?term=12519' target="_blank"> 12519 </a>	CD80 antigen	protein_coding	protein_coding	3.157	8.9197	2.28691e-14	1.55152e-13	Up in AAV	1.381	1.063	1.817	1.801	1.617	0.064	0.296	0.057	0.163	0.053
Septin3	<a href='https://www.ncbi.nlm.nih.gov/gene/?term=24050' target="_blank"> 24050 </a>	septin 3			3.14392	8.83925	5.03662e-17	4.44627e-16	Up in AAV	0.75	0.595	0.78	0.666	0.304	0.042	0.036	0.074	0.033	0.033
Slfn1	<a href='https://www.ncbi.nlm.nih.gov/gene/?term=20555' target="_blank"> 20555 </a>	schlafen 1	protein_coding	protein_coding	3.13518	8.78581	2.40947e-14	1.63163e-13	Up in AAV	2.593	1.104	1.989	1.703	1.455	0.075	0.152	0.289	0.056	0.055
Vsig2	<a href='https://www.ncbi.nlm.nih.gov/gene/?term=57276' target="_blank"> 57276 </a>	V-set and immunoglobulin domain containing 2	protein_coding	protein_coding	3.1338	8.77743	9.82227e-15	6.88505e-14	Up in AAV	3.165	2.147	4.568	2.559	3.586	0.166	0.317	0.216	0.147	0.339
Gbp6	<a href='https://www.ncbi.nlm.nih.gov/gene/?term=100702' target="_blank"> 100702 </a>	guanylate binding protein 6	protein_coding	protein_coding	3.1332	8.77379	1.1085e-104	5.76656e-102	Up in AAV	81.354	61.179	77.064	106.967	64.033	6.612	6.81	4.069	4.714	5.044
Gm6061	<a href='https://www.ncbi.nlm.nih.gov/gene/?term=606529' target="_blank"> 606529 </a>	peptidylprolyl isomerase A pseudogene 3_1245.1	processed_pseudogene	processed_pseudogene	3.13268	8.7706	3.21844e-74	6.42188e-72	Up in AAV	39.622	33.419	48.612	50.783	31.416	3.642	2.946	2.658	1.992	2.838
Cxcr3	<a href='https://www.ncbi.nlm.nih.gov/gene/?term=12766' target="_blank"> 12766 </a>	chemokine (C-X-C motif) receptor 3	protein_coding	protein_coding	3.12913	8.74908	2.62408e-13	1.61617e-12	Up in AAV	0.639	1.425	1.663	1.351	1.022	0.105	0.132	0.046	0.085	0.062
Gm36161	<a href='https://www.ncbi.nlm.nih.gov/gene/?term=102639975' target="_blank"> 102639975 </a>	predicted gene, 36161			3.12742	8.7387	1.92965e-15	1.46774e-14	Up in AAV	5.134	3.176	3.981	5.87	2.538	0.237	0.661	0.376	0.158	0.056
Kif1a	<a href='https://www.ncbi.nlm.nih.gov/gene/?term=16560' target="_blank"> 16560 </a>	kinesin family member 1A	protein_coding	protein_coding	3.12054	8.69716	1.4841e-17	1.38219e-16	Up in AAV	0.74	0.442	0.462	0.556	0.453	0.025	0.037	0.043	0.042	0.149
Serpina3i	<a href='https://www.ncbi.nlm.nih.gov/gene/?term=628900' target="_blank"> 628900 </a>	serine (or cysteine) peptidase inhibitor, clade A, member 3I	protein_coding	protein_coding	3.10605	8.61021	1.30869e-06	3.83085e-06	Up in AAV	0.898	0.29	0.279	0.818	0.258	0.046	0.028	0.132	0	0.045
Gm37206	<a href='https://www.ncbi.nlm.nih.gov/gene/?term=NA' target="_blank"> NA </a>				3.10302	8.59216	1.19843e-07	3.96463e-07	Up in AAV	0.218	0.21	0.279	0.434	0.413	0.035	0.032	0.026	0.011	0.011
Mettl11b	<a href='https://www.ncbi.nlm.nih.gov/gene/?term=240879' target="_blank"> 240879 </a>	methyltransferase like 11B	protein_coding	protein_coding	3.10293	8.59161	6.77015e-08	2.30568e-07	Up in AAV	0.377	0.552	0.915	0.786	1.21	0.019	0.106	0.065	0.058	0.019
Gm11847	<a href='https://www.ncbi.nlm.nih.gov/gene/?term=545592' target="_blank"> 545592 </a>	heterogeneous nuclear ribonucleoprotein A3 pseudogene	processed_pseudogene	processed_pseudogene	3.10071	8.57843	0.00308165	0.00548745	Up in AAV	8.711	6.663	6.85	8.077	9.054	1.194	1.194	0.642	0	0
H2-Q10	<a href='https://www.ncbi.nlm.nih.gov/gene/?term=15007' target="_blank"> 15007 </a>	histocompatibility 2, Q region locus 10	protein_coding	protein_coding	3.08278	8.47244	3.75653e-10	1.67486e-09	Up in AAV	0.546	0.313	0.37	0.457	0.404	0.133	0.026	0.089	0.008	0.105
Adamts10	<a href='https://www.ncbi.nlm.nih.gov/gene/?term=224697' target="_blank"> 224697 </a>	a disintegrin-like and metallopeptidase (reprolysin type) with thrombospondin type 1 motif, 10	nonsense_mediated_decay	protein_coding	3.07294	8.41485	2.53901e-46	1.58726e-44	Up in AAV	5.413	4.21	6.895	6.812	7.244	0.262	0.509	0.427	0.426	0.349
Igkv10-96	<a href='https://www.ncbi.nlm.nih.gov/gene/?term=692165' target="_blank"> 692165 </a>	immunoglobulin kappa variable 10-96	IG_LV_gene	IG_LV_gene	3.05749	8.32522	0.00234485	0.00425608	Up in AAV	0.438	7.887	2.48	1.879	0.423	0.467	0	0.17	0.162	0.151
Tnfrsf18	<a href='https://www.ncbi.nlm.nih.gov/gene/?term=21936' target="_blank"> 21936 </a>	tumor necrosis factor receptor superfamily, member 18	protein_coding	protein_coding	3.05476	8.3095	1.722e-06	4.95802e-06	Up in AAV	0.614	0.559	1.306	0.783	0.589	0	0.131	0	0.203	0.143
Gm15922	<a href='https://www.ncbi.nlm.nih.gov/gene/?term=NA' target="_blank"> NA </a>		unprocessed_pseudogene	unprocessed_pseudogene	3.05411	8.30576	3.11405e-05	7.49987e-05	Up in AAV	0.692	0.298	0.22	0.319	0.118	0.017	0.08	0.025	0	0
Igkc	<a href='https://www.ncbi.nlm.nih.gov/gene/?term=16071' target="_blank"> 16071 </a>	immunoglobulin kappa constant	IG_C_gene	IG_C_gene	3.05395	8.30484	1.93032e-25	3.39578e-24	Up in AAV	13.454	28.835	22.499	18.138	18.162	2.231	1.09	0.95	2.221	1.006
C1rb	<a href='https://www.ncbi.nlm.nih.gov/gene/?term=667277' target="_blank"> 667277 </a>	complement component 1, r subcomponent B	protein_coding	protein_coding	3.05135	8.28989	1.12671e-08	4.22069e-08	Up in AAV	0.309	0.512	0.471	0.548	0.272	0.043	0.017	0.049	0.019	0.039
Gm5469	<a href='https://www.ncbi.nlm.nih.gov/gene/?term=432946' target="_blank"> 432946 </a>	heterogeneous nuclear ribonucleoprotein A3 pseudogene			3.04768	8.26881	1.46866e-11	7.61297e-11	Up in AAV	1.687	1.404	1.323	1.703	1.899	0.094	0.044	0.195	0.206	0.081
D430019H16Rik	<a href='https://www.ncbi.nlm.nih.gov/gene/?term=268595' target="_blank"> 268595 </a>	RIKEN cDNA D430019H16 gene	protein_coding	protein_coding	3.04718	8.26594	4.36174e-05	0.000102738	Up in AAV	0.075	0.078	0.092	0.071	0.199	0	0.016	0.006	0.006	0.011
Hmmr	<a href='https://www.ncbi.nlm.nih.gov/gene/?term=15366' target="_blank"> 15366 </a>	hyaluronan mediated motility receptor (RHAMM)	protein_coding	protein_coding	3.04371	8.2461	3.45839e-06	9.55882e-06	Up in AAV	0.303	0.128	0.46	0.519	0.513	0	0.058	0.094	0	0.018
Cd2	<a href='https://www.ncbi.nlm.nih.gov/gene/?term=12481' target="_blank"> 12481 </a>	CD2 antigen	protein_coding	protein_coding	3.04233	8.23822	1.51251e-11	7.82914e-11	Up in AAV	0.959	1.525	1.518	2.027	1.42	0.063	0.205	0.202	0.099	0.08
Gm43247	<a href='https://www.ncbi.nlm.nih.gov/gene/?term=108169063' target="_blank"> 108169063 </a>	predicted gene 43247			3.04135	8.23261	1.17857e-12	6.8042e-12	Up in AAV	5.744	5.417	5.002	5.375	2.669	0.43	0.326	0.425	0.286	0.325
Gm11687	<a href='https://www.ncbi.nlm.nih.gov/gene/?term=627160' target="_blank"> 627160 </a>	ribosomal protein S2 pseudogene	processed_pseudogene	processed_pseudogene	3.03519	8.19753	2.47517e-37	9.7971e-36	Up in AAV	6.004	8.095	8.415	7.816	5.788	0.656	0.683	0.589	0.507	0.38
Ccr7	<a href='https://www.ncbi.nlm.nih.gov/gene/?term=12775' target="_blank"> 12775 </a>	chemokine (C-C motif) receptor 7	protein_coding	protein_coding	3.03513	8.19722	1.86839e-10	8.57976e-10	Up in AAV	0.604	0.572	1.223	0.972	0.715	0.054	0.033	0.061	0.018	0.142
Ptprcap	<a href='https://www.ncbi.nlm.nih.gov/gene/?term=19265' target="_blank"> 19265 </a>	protein tyrosine phosphatase, receptor type, C polypeptide-associated protein	protein_coding	protein_coding	3.01574	8.08777	4.6815e-12	2.54919e-11	Up in AAV	1.754	2.222	2.154	2.387	1.369	0.105	0.286	0.178	0.111	0.156
Gm28042	<a href='https://www.ncbi.nlm.nih.gov/gene/?term=102238433' target="_blank"> 102238433 </a>	predicted gene, 28042	nonsense_mediated_decay	protein_coding	3.00696	8.03866	2.57749e-10	1.16777e-09	Up in AAV	0.658	0.186	0.217	0.329	0.343	0.024	0.012	0.028	0.033	0.016
Cfhr2	<a href='https://www.ncbi.nlm.nih.gov/gene/?term=545366' target="_blank"> 545366 </a>	complement factor H-related 2	protein_coding	protein_coding	3.00282	8.01563	4.18148e-11	2.07309e-10	Up in AAV	0.854	0.986	1.243	1.382	0.751	0.035	0.091	0.099	0.133	0.118
Clec2d	<a href='https://www.ncbi.nlm.nih.gov/gene/?term=93694' target="_blank"> 93694 </a>	C-type lectin domain family 2, member d	protein_coding	protein_coding	3.00139	8.00772	3.48556e-44	1.99101e-42	Up in AAV	43.268	22.436	26.247	43.41	22.107	2.822	1.827	2.525	2.104	2.444
Ereg	<a href='https://www.ncbi.nlm.nih.gov/gene/?term=13874' target="_blank"> 13874 </a>	epiregulin	protein_coding	protein_coding	2.99828	7.99049	4.91042e-06	1.32872e-05	Up in AAV	0.321	0.207	0.352	0.455	0.191	0.019	0.096	0.01	0	0
Mki67	<a href='https://www.ncbi.nlm.nih.gov/gene/?term=17345' target="_blank"> 17345 </a>	antigen identified by monoclonal antibody Ki 67	protein_coding	protein_coding	2.99212	7.95643	7.17194e-17	6.22566e-16	Up in AAV	0.769	0.614	1.484	1.016	1.172	0.022	0.102	0.135	0.053	0.068
Gm11826	<a href='https://www.ncbi.nlm.nih.gov/gene/?term=100039988' target="_blank"> 100039988 </a>	predicted gene 11826	processed_pseudogene	processed_pseudogene	2.99194	7.95545	3.91276e-08	1.373e-07	Up in AAV	3.991	2.927	4.427	2.577	2.406	0.384	0.252	0	0.433	0.25
Bdh1	<a href='https://www.ncbi.nlm.nih.gov/gene/?term=71911' target="_blank"> 71911 </a>	3-hydroxybutyrate dehydrogenase, type 1	protein_coding	protein_coding	2.98921	7.94038	1.63357e-18	1.64669e-17	Up in AAV	39.135	52.102	57.032	52.235	37.828	3.951	4.44	1.177	4.508	3.442
Aldh1l2	<a href='https://www.ncbi.nlm.nih.gov/gene/?term=216188' target="_blank"> 216188 </a>	aldehyde dehydrogenase 1 family, member L2	protein_coding	protein_coding	2.98907	7.93959	1.07476e-46	6.8065e-45	Up in AAV	4.033	2.034	3.76	3.729	3.178	0.282	0.242	0.319	0.167	0.202
Mstn	<a href='https://www.ncbi.nlm.nih.gov/gene/?term=17700' target="_blank"> 17700 </a>	myostatin	protein_coding	protein_coding	2.98799	7.93369	2.48327e-19	2.70338e-18	Up in AAV	2.146	0.992	1.644	1.876	1.225	0.186	0.156	0.17	0.049	0.119
Oas2	<a href='https://www.ncbi.nlm.nih.gov/gene/?term=246728' target="_blank"> 246728 </a>	2'-5' oligoadenylate synthetase 2	protein_coding	protein_coding	2.98735	7.93016	2.5678e-37	1.01088e-35	Up in AAV	4.413	3.555	5.975	5.082	4.561	0.253	0.428	0.768	0.298	0.199
Traf1	<a href='https://www.ncbi.nlm.nih.gov/gene/?term=22029' target="_blank"> 22029 </a>	TNF receptor-associated factor 1	protein_coding	protein_coding	2.97993	7.8895	3.32936e-22	4.62743e-21	Up in AAV	1.251	1.722	1.717	2.418	1.68	0.086	0.354	0.194	0.116	0.181
Hspa1a	<a href='https://www.ncbi.nlm.nih.gov/gene/?term=193740' target="_blank"> 193740 </a>	heat shock protein 1A	protein_coding	protein_coding	2.97108	7.84123	2.35163e-06	6.65124e-06	Up in AAV	4.739	3.402	3.943	6.216	22.125	1.064	1.145	0.511	0.376	0.779
Il7r	<a href='https://www.ncbi.nlm.nih.gov/gene/?term=16197' target="_blank"> 16197 </a>	interleukin 7 receptor	protein_coding	protein_coding	2.97073	7.83933	2.03682e-22	2.88323e-21	Up in AAV	1.194	1.063	1.648	1.094	1.576	0.287	0.164	0.077	0.029	0.057
Gm12960	<a href='https://www.ncbi.nlm.nih.gov/gene/?term=105244657' target="_blank"> 105244657 </a>	heterogeneous nuclear ribonucleoprotein A3 pseudogene	processed_pseudogene	processed_pseudogene	2.97016	7.83624	8.84659e-10	3.77444e-09	Up in AAV	1.729	1.426	1.415	1.467	0.994	0.178	0.258	0.1	0	0
Nrip3	<a href='https://www.ncbi.nlm.nih.gov/gene/?term=78593' target="_blank"> 78593 </a>	nuclear receptor interacting protein 3	protein_coding	protein_coding	2.96374	7.80145	4.9337e-11	2.41967e-10	Up in AAV	0.879	0.265	0.494	0.958	0.571	0.043	0.055	0.058	0.017	0.077
Rps8-ps1	<a href='https://www.ncbi.nlm.nih.gov/gene/?term=629732' target="_blank"> 629732 </a>	ribosomal protein S8, pseudogene 1	processed_pseudogene	processed_pseudogene	2.96261	7.7953	2.92496e-28	6.39714e-27	Up in AAV	17.172	15.074	15.437	13.607	10.307	1.993	1.133	0.35	0.728	1.45
Slamf7	<a href='https://www.ncbi.nlm.nih.gov/gene/?term=75345' target="_blank"> 75345 </a>	SLAM family member 7	protein_coding	protein_coding	2.96179	7.79088	6.32731e-23	9.24409e-22	Up in AAV	1.862	1.769	1.546	2.675	0.897	0.237	0.238	0.196	0.146	0.115
Mgam	<a href='https://www.ncbi.nlm.nih.gov/gene/?term=232714' target="_blank"> 232714 </a>	maltase-glucoamylase	protein_coding	protein_coding	2.95943	7.77817	8.59266e-07	2.57321e-06	Up in AAV	0.246	0.051	0.2	0.167	0.254	0.009	0.022	0.01	0.032	0
Uchl1	<a href='https://www.ncbi.nlm.nih.gov/gene/?term=22223' target="_blank"> 22223 </a>	ubiquitin carboxy-terminal hydrolase L1	protein_coding	protein_coding	2.95247	7.74075	4.58332e-10	2.02159e-09	Up in AAV	76.53	12.93	46.261	73.34	31.634	2.144	3.536	4.943	4.714	3.552
Ch25h	<a href='https://www.ncbi.nlm.nih.gov/gene/?term=12642' target="_blank"> 12642 </a>	cholesterol 25-hydroxylase	protein_coding	protein_coding	2.94842	7.71906	5.18596e-08	1.79555e-07	Up in AAV	2.537	0.562	1.438	1.808	1.389	0.357	0.137	0.067	0.03	0.088
Klk1b26	<a href='https://www.ncbi.nlm.nih.gov/gene/?term=16618' target="_blank"> 16618 </a>	kallikrein 1-related petidase b26	protein_coding	protein_coding	2.93837	7.66547	5.46092e-09	2.13483e-08	Up in AAV	1.099	1.092	0.884	0.899	0.502	0.131	0.118	0.058	0.053	0
Batf2	<a href='https://www.ncbi.nlm.nih.gov/gene/?term=74481' target="_blank"> 74481 </a>	basic leucine zipper transcription factor, ATF-like 2	processed_transcript	protein_coding	2.93296	7.63676	4.25332e-20	4.93264e-19	Up in AAV	2.096	2.097	2.482	2.629	1.675	0.084	0.177	0.157	0.198	0.247
Rtn4r	<a href='https://www.ncbi.nlm.nih.gov/gene/?term=65079' target="_blank"> 65079 </a>	reticulon 4 receptor	protein_coding	protein_coding	2.93251	7.63435	2.48881e-16	2.06095e-15	Up in AAV	3.434	5.635	7.495	3.49	4.072	0.205	0.93	0.437	0.261	0.293
Gm7901	<a href='https://www.ncbi.nlm.nih.gov/gene/?term=666036' target="_blank"> 666036 </a>	3-phosphoglycerate dehydrogenase pseudogene	processed_pseudogene	processed_pseudogene	2.92912	7.61647	4.53415e-08	1.58077e-07	Up in AAV	1.239	0.493	1.221	1.666	0.511	0.173	0.065	0.121	0	0.07
Grap2	<a href='https://www.ncbi.nlm.nih.gov/gene/?term=17444' target="_blank"> 17444 </a>	GRB2-related adaptor protein 2	protein_coding	protein_coding	2.92599	7.59993	8.32339e-14	5.36691e-13	Up in AAV	0.469	0.622	0.351	0.823	0.422	0.09	0.033	0.167	0.031	0.024
Shisal1	<a href='https://www.ncbi.nlm.nih.gov/gene/?term=72301' target="_blank"> 72301 </a>	shisa like 1			2.91393	7.53668	9.26501e-13	5.41984e-12	Up in AAV	0.519	0.231	0.359	0.343	0.381	0.143	0.046	0.007	0.034	0.017
Ap1s3	<a href='https://www.ncbi.nlm.nih.gov/gene/?term=252903' target="_blank"> 252903 </a>	adaptor-related protein complex AP-1, sigma 3	protein_coding	protein_coding	2.90963	7.51425	2.89695e-08	1.03297e-07	Up in AAV	0.794	0.491	0.403	0.69	0.613	0.014	0.107	0.016	0.041	0.042
Gm21781	<a href='https://www.ncbi.nlm.nih.gov/gene/?term=NA' target="_blank"> NA </a>		lincRNA	lincRNA	2.90663	7.49863	5.10725e-13	3.05638e-12	Up in AAV	0.357	0.342	0.267	0.367	0.344	0.042	0.013	0.031	0.028	0.027
Gm3379	<a href='https://www.ncbi.nlm.nih.gov/gene/?term=100041509' target="_blank"> 100041509 </a>	ribosomal protein 10 pseudogene			2.90476	7.48891	8.00467e-37	3.04428e-35	Up in AAV	17.752	16.031	17.432	16.614	9.742	1.133	1.566	0.852	0.959	1.745
Rpl31-ps11	<a href='https://www.ncbi.nlm.nih.gov/gene/?term=668409' target="_blank"> 668409 </a>	ribosomal protein L31, pseudogene 11	processed_pseudogene	processed_pseudogene	2.90358	7.48282	2.17807e-12	1.22446e-11	Up in AAV	7.582	8.48	9.341	7.297	4.798	0.317	1.333	0.353	0.498	0.628
Cpne7	<a href='https://www.ncbi.nlm.nih.gov/gene/?term=102278' target="_blank"> 102278 </a>	copine VII	retained_intron	protein_coding	2.90302	7.47991	1.13414e-10	5.31526e-10	Up in AAV	1.027	0.39	0.438	0.695	1.202	0.078	0.042	0.073	0.063	0.046
Ntng2	<a href='https://www.ncbi.nlm.nih.gov/gene/?term=171171' target="_blank"> 171171 </a>	netrin G2	nonsense_mediated_decay	protein_coding	2.9018	7.47358	1.82903e-49	1.3124e-47	Up in AAV	8.132	6.564	7.252	8.541	8.073	0.769	0.46	0.538	0.954	0.657
Plac8	<a href='https://www.ncbi.nlm.nih.gov/gene/?term=231507' target="_blank"> 231507 </a>	placenta-specific 8	protein_coding	protein_coding	2.89881	7.45811	5.74703e-11	2.79224e-10	Up in AAV	11.43	3.339	7.653	4.567	4.295	0.28	0.874	0.686	0.622	0.166
Csf3r	<a href='https://www.ncbi.nlm.nih.gov/gene/?term=12986' target="_blank"> 12986 </a>	colony stimulating factor 3 receptor (granulocyte)	protein_coding	protein_coding	2.89349	7.43068	1.80078e-10	8.27449e-10	Up in AAV	2.706	1.015	0.672	1.19	0.854	0.044	0.16	0.133	0.077	0.064
Mx2	<a href='https://www.ncbi.nlm.nih.gov/gene/?term=17858' target="_blank"> 17858 </a>	MX dynamin-like GTPase 2	polymorphic_pseudogene	polymorphic_pseudogene	2.88969	7.41112	1.19302e-15	9.23845e-15	Up in AAV	0.944	0.789	0.994	1.555	1.319	0.056	0.165	0.143	0.071	0.158
Rpl5-ps1	<a href='https://www.ncbi.nlm.nih.gov/gene/?term=665407' target="_blank"> 665407 </a>	ribosomal protein L5, pseudogene 1	processed_pseudogene	processed_pseudogene	2.88897	7.4074	6.36952e-30	1.5593e-28	Up in AAV	5.665	6.188	8.06	6.283	4.363	0.41	0.79	0.393	0.502	0.332
Xntrpc	<a href='https://www.ncbi.nlm.nih.gov/gene/?term=102443351' target="_blank"> 102443351 </a>	Xndc1-transient receptor potential cation channel, subfamily C, member 2 readthrough			2.88552	7.38971	8.39591e-10	3.58952e-09	Up in AAV	0.35	0.393	0.188	0.371	0.308	0.01	0.036	0.011	0.056	0.026
Gm28439	<a href='https://www.ncbi.nlm.nih.gov/gene/?term=NA' target="_blank"> NA </a>		unprocessed_pseudogene	unprocessed_pseudogene	2.87747	7.3486	2.62465e-35	9.34735e-34	Up in AAV	2727.74	2942.58	3056.36	2770.05	4080.33	242.751	211.742	314.768	388	280.766
Hmgb1-ps6	<a href='https://www.ncbi.nlm.nih.gov/gene/?term=100416952' target="_blank"> 100416952 </a>	high mobility group box 1, pseudogene 6	processed_pseudogene	processed_pseudogene	2.8733	7.3274	1.89454e-12	1.07377e-11	Up in AAV	3.056	3.395	2.906	3.591	2.628	0.359	0.415	0	0.203	0.245
Asns	<a href='https://www.ncbi.nlm.nih.gov/gene/?term=27053' target="_blank"> 27053 </a>	asparagine synthetase	protein_coding	protein_coding	2.86847	7.30291	1.83434e-23	2.78613e-22	Up in AAV	16.676	4.825	13.881	16.251	9.116	0.763	1.102	1.379	0.837	0.681
Xirp2	<a href='https://www.ncbi.nlm.nih.gov/gene/?term=241431' target="_blank"> 241431 </a>	xin actin-binding repeat containing 2	protein_coding	protein_coding	2.86798	7.30041	4.6965e-21	5.92288e-20	Up in AAV	114.501	77.51	81.523	109.535	166.131	10.531	11.294	11.379	11.278	8.243
Tmem63c	<a href='https://www.ncbi.nlm.nih.gov/gene/?term=217733' target="_blank"> 217733 </a>	transmembrane protein 63c	protein_coding	protein_coding	2.85681	7.24413	1.31913e-06	3.85831e-06	Up in AAV	0.411	0.157	0.187	0.324	0.381	0.059	0.009	0.034	0.01	0.02
Gm21188	<a href='https://www.ncbi.nlm.nih.gov/gene/?term=100861753' target="_blank"> 100861753 </a>	predicted gene, 21188	protein_coding	protein_coding	2.85386	7.22932	3.43163e-17	3.0798e-16	Up in AAV	3.193	3.512	3.177	4.915	1.469	0.241	0.416	0.104	0.331	0.271
Gm13493	<a href='https://www.ncbi.nlm.nih.gov/gene/?term=606530' target="_blank"> 606530 </a>	peptidylprolyl isomerase A (Ppia) pseudogene 2_635.1	processed_pseudogene	processed_pseudogene	2.85114	7.2157	4.78835e-26	8.83993e-25	Up in AAV	11.921	12.915	13.919	12.334	7.45	1.016	1.322	0.63	0.715	1.22
Knl1	<a href='https://www.ncbi.nlm.nih.gov/gene/?term=76464' target="_blank"> 76464 </a>	kinetochore scaffold 1			2.84672	7.19365	5.20445e-07	1.59629e-06	Up in AAV	0.124	0.14	0.153	0.127	0.179	0	0.017	0.03	0	0.018
Dennd1c	<a href='https://www.ncbi.nlm.nih.gov/gene/?term=70785' target="_blank"> 70785 </a>	DENN/MADD domain containing 1C	protein_coding	protein_coding	2.84377	7.17893	1.96792e-14	1.34324e-13	Up in AAV	1.09	0.788	1.297	1.643	1.828	0.128	0.103	0.047	0.145	0.106
Tgtp1	<a href='https://www.ncbi.nlm.nih.gov/gene/?term=21822' target="_blank"> 21822 </a>	T cell specific GTPase 1	protein_coding	protein_coding	2.83949	7.15765	4.74295e-42	2.39881e-40	Up in AAV	12.839	10.741	10.16	15.879	12.076	0.828	1.466	0.9	0.658	1.36
Plcxd2	<a href='https://www.ncbi.nlm.nih.gov/gene/?term=433022' target="_blank"> 433022 </a>	phosphatidylinositol-specific phospholipase C, X domain containing 2	protein_coding	protein_coding	2.83669	7.14381	8.2325e-09	3.13153e-08	Up in AAV	0.451	0.241	0.266	0.475	0.529	0.075	0.004	0.01	0.042	0.041
Tmem196	<a href='https://www.ncbi.nlm.nih.gov/gene/?term=217951' target="_blank"> 217951 </a>	transmembrane protein 196	protein_coding	protein_coding	2.83536	7.13721	1.55915e-25	2.76284e-24	Up in AAV	3.352	2.612	2.42	2.374	2.174	0.214	0.248	0.199	0.415	0.241
AI480526	<a href='https://www.ncbi.nlm.nih.gov/gene/?term=100675' target="_blank"> 100675 </a>	expressed sequence AI480526	lincRNA	lincRNA	2.83094	7.11536	2.08647e-15	1.57632e-14	Up in AAV	3.292	2.559	4.741	5.42	5.181	0.399	0.131	0.243	0.861	0.64
2010300C02Rik	<a href='https://www.ncbi.nlm.nih.gov/gene/?term=NA' target="_blank"> NA </a>		protein_coding	protein_coding	2.82813	7.10155	1.11631e-15	8.686e-15	Up in AAV	0.592	0.893	0.991	0.734	0.694	0.065	0.124	0.027	0.074	0.016
AA467197	<a href='https://www.ncbi.nlm.nih.gov/gene/?term=433470' target="_blank"> 433470 </a>	expressed sequence AA467197	protein_coding	protein_coding	2.82613	7.0917	5.11719e-12	2.77399e-11	Up in AAV	3.373	1.984	2.619	3.284	2.661	0.342	0.365	0.379	0.09	0.112
Dusp2	<a href='https://www.ncbi.nlm.nih.gov/gene/?term=13537' target="_blank"> 13537 </a>	dual specificity phosphatase 2	protein_coding	protein_coding	2.82202	7.07152	1.62971e-09	6.77076e-09	Up in AAV	1.093	0.74	1.524	0.885	1.25	0.108	0.194	0.03	0.056	0.08
Pisd-ps2	<a href='https://www.ncbi.nlm.nih.gov/gene/?term=328734' target="_blank"> 328734 </a>	phosphatidylserine decarboxylase, pseudogene 2	transcribed_unprocessed_pseudogene	transcribed_unprocessed_pseudogene	2.81551	7.0397	2.65317e-19	2.87974e-18	Up in AAV	3.629	3.12	4.058	4.466	4.329	0.444	0.284	0.197	0.429	0.386
Top2a	<a href='https://www.ncbi.nlm.nih.gov/gene/?term=21973' target="_blank"> 21973 </a>	topoisomerase (DNA) II alpha	protein_coding	protein_coding	2.81303	7.02759	4.06249e-11	2.01616e-10	Up in AAV	1.617	1.141	3.465	2.323	2.409	0.044	0.538	0.117	0.081	0.079
Ifit1	<a href='https://www.ncbi.nlm.nih.gov/gene/?term=15957' target="_blank"> 15957 </a>	interferon-induced protein with tetratricopeptide repeats 1	protein_coding	protein_coding	2.80392	6.98333	6.8074e-34	2.1509e-32	Up in AAV	17.959	10.222	17.586	17.163	22.186	1.401	1.642	2.185	1.041	1.45
Ankrd35	<a href='https://www.ncbi.nlm.nih.gov/gene/?term=213121' target="_blank"> 213121 </a>	ankyrin repeat domain 35	protein_coding	protein_coding	2.80204	6.97426	3.88255e-16	3.15587e-15	Up in AAV	1.206	0.837	1.135	1.43	1.992	0.126	0.132	0.167	0.274	0.076
Kcnc1	<a href='https://www.ncbi.nlm.nih.gov/gene/?term=16502' target="_blank"> 16502 </a>	potassium voltage gated channel, Shaw-related subfamily, member 1	protein_coding	protein_coding	2.80163	6.97229	2.12197e-10	9.68923e-10	Up in AAV	0.222	0.189	0.224	0.223	0.155	0.01	0.013	0.026	0	0.082
Gm14279	<a href='https://www.ncbi.nlm.nih.gov/gene/?term=108168809' target="_blank"> 108168809 </a>	predicted gene 14279	processed_pseudogene	processed_pseudogene	2.79372	6.93414	3.28858e-09	1.32106e-08	Up in AAV	12.03	10.313	11.525	9.076	5.232	1.558	0.207	0.546	0.234	1.488
Gm6161	<a href='https://www.ncbi.nlm.nih.gov/gene/?term=620542' target="_blank"> 620542 </a>	heterogeneous nuclear ribonucleoprotein A3 pseudogene	processed_pseudogene	processed_pseudogene	2.79341	6.93268	9.91583e-06	2.55545e-05	Up in AAV	1.779	0.889	0.56	0.976	1.145	0.238	0.17	0	0.066	0
Fmn1	<a href='https://www.ncbi.nlm.nih.gov/gene/?term=14260' target="_blank"> 14260 </a>	formin 1	processed_transcript	protein_coding	2.7918	6.92493	1.88903e-27	3.94207e-26	Up in AAV	0.914	0.468	0.873	0.975	0.697	0.072	0.071	0.1	0.043	0.094
Gm9619	<a href='https://www.ncbi.nlm.nih.gov/gene/?term=674324' target="_blank"> 674324 </a>	glyceraldehyde-3-phosphate dehydrogenase pseudogene			2.7915	6.9235	2.624e-49	1.87359e-47	Up in AAV	13.176	12.382	13.205	13.877	9.903	0.964	1.456	1.539	1.003	0.664
Casp12	<a href='https://www.ncbi.nlm.nih.gov/gene/?term=12364' target="_blank"> 12364 </a>	caspase 12	protein_coding	protein_coding	2.79133	6.92269	7.86019e-55	7.43452e-53	Up in AAV	33.168	16.815	25.183	36.486	24.678	2.772	3.289	2.81	2.37	1.696
Card11	<a href='https://www.ncbi.nlm.nih.gov/gene/?term=108723' target="_blank"> 108723 </a>	caspase recruitment domain family, member 11	protein_coding	protein_coding	2.78989	6.91579	8.41876e-08	2.83231e-07	Up in AAV	0.149	0.332	0.328	0.386	0.202	0.034	0.039	0	0.091	0.017
Havcr2	<a href='https://www.ncbi.nlm.nih.gov/gene/?term=171285' target="_blank"> 171285 </a>	hepatitis A virus cellular receptor 2	protein_coding	protein_coding	2.78855	6.90936	8.93804e-25	1.48113e-23	Up in AAV	1.82	1.594	1.782	1.75	1.229	0.132	0.271	0.157	0.108	0.051
Gpr141b	<a href='https://www.ncbi.nlm.nih.gov/gene/?term=319293' target="_blank"> 319293 </a>	G protein-coupled receptor 141B			2.78827	6.90803	1.4372e-11	7.4552e-11	Up in AAV	0.411	0.769	0.724	0.791	0.442	0.078	0.072	0.014	0.038	0.076
Tnfrsf14	<a href='https://www.ncbi.nlm.nih.gov/gene/?term=230979' target="_blank"> 230979 </a>	tumor necrosis factor receptor superfamily, member 14 (herpesvirus entry mediator)	protein_coding	protein_coding	2.78242	6.88004	1.63089e-16	1.36762e-15	Up in AAV	2.517	2.753	2.593	2.482	2.785	0.098	0.176	0.144	0.39	0.24
Gm7899	<a href='https://www.ncbi.nlm.nih.gov/gene/?term=666031' target="_blank"> 666031 </a>	heat shock protein 8 pseudogene			2.77478	6.8437	2.8511e-43	1.51566e-41	Up in AAV	4.052	3.738	3.654	4.023	3.211	0.38	0.268	0.279	0.237	0.465
Hmcn2	<a href='https://www.ncbi.nlm.nih.gov/gene/?term=665700' target="_blank"> 665700 </a>	hemicentin 2	protein_coding	protein_coding	2.77212	6.83109	1.22033e-18	1.24303e-17	Up in AAV	3.166	1.631	1.415	3.149	3.514	0.116	0.183	0.234	0.387	0.125
Gm38393	<a href='https://www.ncbi.nlm.nih.gov/gene/?term=NA' target="_blank"> NA </a>				2.76639	6.80401	9.91149e-09	3.73341e-08	Up in AAV	0.308	0.329	0.333	0.464	0.658	0.036	0.048	0.042	0.044	0.074
B4galnt1	<a href='https://www.ncbi.nlm.nih.gov/gene/?term=14421' target="_blank"> 14421 </a>	beta-1,4-N-acetyl-galactosaminyl transferase 1	protein_coding	protein_coding	2.76465	6.79584	2.65413e-45	1.57155e-43	Up in AAV	4.815	3.859	5.27	5.928	3.887	0.426	0.698	0.388	0.346	0.393
Ly9	<a href='https://www.ncbi.nlm.nih.gov/gene/?term=17085' target="_blank"> 17085 </a>	lymphocyte antigen 9	protein_coding	protein_coding	2.75756	6.76249	1.73499e-13	1.08323e-12	Up in AAV	1.491	1.327	1.716	2.502	1.049	0.161	0.317	0.14	0.095	0.032
Jaml	<a href='https://www.ncbi.nlm.nih.gov/gene/?term=270152' target="_blank"> 270152 </a>	junction adhesion molecule like			2.75144	6.73388	8.31674e-05	0.000187729	Up in AAV	4.861	2.355	3.123	2.373	0.928	0.151	0.224	0.518	0.142	0.096
Gm12922	<a href='https://www.ncbi.nlm.nih.gov/gene/?term=100039110' target="_blank"> 100039110 </a>	ribosomal protein S2 pseudogene	processed_pseudogene	processed_pseudogene	2.75113	6.73243	9.49229e-31	2.44716e-29	Up in AAV	7.451	9.872	11.309	11.277	6.133	0.704	1.217	1.074	0.582	0.8
Panx1	<a href='https://www.ncbi.nlm.nih.gov/gene/?term=55991' target="_blank"> 55991 </a>	pannexin 1	protein_coding	protein_coding	2.74862	6.72072	1.47856e-26	2.89084e-25	Up in AAV	12.31	5.515	10.47	10.185	9.067	0.435	1.234	0.813	0.652	0.299
Gm6749	<a href='https://www.ncbi.nlm.nih.gov/gene/?term=105242736' target="_blank"> 105242736 </a>	predicted pseudogene 6749			2.7434	6.69645	1.20505e-08	4.49954e-08	Up in AAV	4.58	3.67	5.772	5.037	2.494	0.695	0.323	0.184	0.168	0.698
Napb	<a href='https://www.ncbi.nlm.nih.gov/gene/?term=17957' target="_blank"> 17957 </a>	N-ethylmaleimide sensitive fusion protein attachment protein beta	protein_coding	protein_coding	2.74098	6.68526	5.16391e-20	5.95076e-19	Up in AAV	0.883	0.587	0.724	1.087	0.773	0.081	0.126	0.059	0.045	0.067
Gbp4	<a href='https://www.ncbi.nlm.nih.gov/gene/?term=17472' target="_blank"> 17472 </a>	guanylate binding protein 4	protein_coding	protein_coding	2.73137	6.64088	2.29811e-52	1.87007e-50	Up in AAV	7.328	6.99	6.222	11.35	6.681	0.615	0.758	0.554	0.56	0.516
Lrp8	<a href='https://www.ncbi.nlm.nih.gov/gene/?term=16975' target="_blank"> 16975 </a>	low density lipoprotein receptor-related protein 8, apolipoprotein e receptor	nonsense_mediated_decay	protein_coding	2.72947	6.63211	1.90037e-12	1.07666e-11	Up in AAV	1.067	0.433	0.857	1.053	1.928	0.041	0.267	0.103	0.085	0.048
Snhg17	<a href='https://www.ncbi.nlm.nih.gov/gene/?term=68108' target="_blank"> 68108 </a>	small nucleolar RNA host gene 17			2.72658	6.61887	3.16508e-21	4.06907e-20	Up in AAV	1.93	1.485	2.428	1.953	1.617	0.133	0.05	0.033	0.107	0.136
Ptprz1	<a href='https://www.ncbi.nlm.nih.gov/gene/?term=19283' target="_blank"> 19283 </a>	protein tyrosine phosphatase, receptor type Z, polypeptide 1	protein_coding	protein_coding	2.72632	6.61765	1.61598e-11	8.33804e-11	Up in AAV	0.604	0.216	0.616	0.762	0.7	0.04	0.099	0.027	0.078	0.043
Itgax	<a href='https://www.ncbi.nlm.nih.gov/gene/?term=16411' target="_blank"> 16411 </a>	integrin alpha X	protein_coding	protein_coding	2.72496	6.61144	6.23374e-17	5.44368e-16	Up in AAV	0.883	1.36	1.144	1.456	0.993	0.098	0.215	0.064	0.317	0.045
Rpl15-ps5	<a href='https://www.ncbi.nlm.nih.gov/gene/?term=100416334' target="_blank"> 100416334 </a>	ribosomal protein L15, pseudogene 5			2.72302	6.60253	3.92542e-13	2.37844e-12	Up in AAV	4.583	4.567	5.355	6.237	2.231	0.242	0.443	0.511	0.497	0.395
Gm5507	<a href='https://www.ncbi.nlm.nih.gov/gene/?term=433184' target="_blank"> 433184 </a>	glyceraldehyde-3-phosphate dehydrogenase pseudogene	processed_pseudogene	processed_pseudogene	2.71657	6.57308	2.44436e-26	4.66639e-25	Up in AAV	5.215	5.016	6.553	6.312	3.586	0.522	0.287	0.683	0.341	0.68
Zbed5	<a href='https://www.ncbi.nlm.nih.gov/gene/?term=71970' target="_blank"> 71970 </a>	zinc finger, BED type containing 5	protein_coding	protein_coding	2.71217	6.55305	2.58367e-22	3.61515e-21	Up in AAV	10.328	9.334	5.284	6.666	9.261	0.236	0.242	0.213	0.148	0.145
Glrb	<a href='https://www.ncbi.nlm.nih.gov/gene/?term=14658' target="_blank"> 14658 </a>	glycine receptor, beta subunit	nonsense_mediated_decay	protein_coding	2.70967	6.54172	1.63289e-06	4.71824e-06	Up in AAV	0.246	0.41	0.472	0.334	0.129	0.054	0.05	0.03	0.013	0.079
Ddit3	<a href='https://www.ncbi.nlm.nih.gov/gene/?term=13198' target="_blank"> 13198 </a>	DNA-damage inducible transcript 3	protein_coding	protein_coding	2.70922	6.53966	1.47787e-40	6.87755e-39	Up in AAV	52.539	25.784	35.581	56.039	32.301	4.704	4.595	4.026	3.243	3.078
Spag1	<a href='https://www.ncbi.nlm.nih.gov/gene/?term=26942' target="_blank"> 26942 </a>	sperm associated antigen 1	protein_coding	protein_coding	2.70372	6.51479	5.75787e-10	2.50805e-09	Up in AAV	0.557	0.295	0.856	0.539	0.614	0.047	0.02	0.049	0.044	0.081
Pcdh10	<a href='https://www.ncbi.nlm.nih.gov/gene/?term=18526' target="_blank"> 18526 </a>	protocadherin 10	protein_coding	protein_coding	2.70217	6.50779	3.61805e-09	1.44227e-08	Up in AAV	0.418	0.149	0.273	0.24	0.168	0.016	0.029	0.096	0.07	0.017
Igsf1	<a href='https://www.ncbi.nlm.nih.gov/gene/?term=209268' target="_blank"> 209268 </a>	immunoglobulin superfamily, member 1	protein_coding	protein_coding	2.70172	6.50576	4.60472e-14	3.04597e-13	Up in AAV	26.652	20.183	28.678	28.078	25.867	1.242	3.936	3.96	1.629	1.429
Ifi206	<a href='https://www.ncbi.nlm.nih.gov/gene/?term=102639543' target="_blank"> 102639543 </a>	interferon activated gene 206			2.69925	6.49464	5.28014e-13	3.15595e-12	Up in AAV	1.393	0.798	1.562	1.663	1.421	0.055	0.141	0.237	0.17	0.034
Ndc80	<a href='https://www.ncbi.nlm.nih.gov/gene/?term=67052' target="_blank"> 67052 </a>	NDC80 kinetochore complex component	protein_coding	protein_coding	2.69798	6.48894	6.86263e-06	1.81516e-05	Up in AAV	0.56	0.151	0.722	0.437	0.497	0	0.056	0.086	0.051	0.048
Stx1a	<a href='https://www.ncbi.nlm.nih.gov/gene/?term=20907' target="_blank"> 20907 </a>	syntaxin 1A (brain)	protein_coding	protein_coding	2.69651	6.48231	2.16845e-10	9.89217e-10	Up in AAV	0.551	0.756	0.908	0.678	0.566	0.104	0.309	0.02	0.142	0.034
Rasgrp1	<a href='https://www.ncbi.nlm.nih.gov/gene/?term=19419' target="_blank"> 19419 </a>	RAS guanyl releasing protein 1	protein_coding	protein_coding	2.69581	6.47918	3.69176e-13	2.24339e-12	Up in AAV	0.36	0.517	0.544	0.718	0.319	0.02	0.065	0.036	0.078	0.026
Rpl27a-ps4	<a href='https://www.ncbi.nlm.nih.gov/gene/?term=115488170' target="_blank"> 115488170 </a>	ribosomal protein L27A, pseudogene 4			2.69371	6.46976	9.76296e-11	4.61263e-10	Up in AAV	8.909	5.818	6.401	6.602	3.448	0.585	0.617	1.106	0.139	0.516
Mst1r	<a href='https://www.ncbi.nlm.nih.gov/gene/?term=19882' target="_blank"> 19882 </a>	macrophage stimulating 1 receptor (c-met-related tyrosine kinase)	protein_coding	protein_coding	2.69364	6.46944	1.23954e-28	2.8036e-27	Up in AAV	0.75	1.063	0.853	1.116	0.984	0.218	0.114	0.083	0.372	0.073
Gm15593	<a href='https://www.ncbi.nlm.nih.gov/gene/?term=386426' target="_blank"> 386426 </a>	glyceraldehyde-3-phosphate dehydrogenase pseudogene	processed_pseudogene	processed_pseudogene	2.69138	6.45933	1.40655e-06	4.10496e-06	Up in AAV	1.157	1.014	1.715	1.333	0.519	0	0.036	0.221	0.199	0.111
Plk1	<a href='https://www.ncbi.nlm.nih.gov/gene/?term=18817' target="_blank"> 18817 </a>	polo like kinase 1	protein_coding	protein_coding	2.68949	6.45085	4.42219e-06	1.20512e-05	Up in AAV	0.417	0.234	0.728	0.527	0.481	0	0.076	0.094	0	0.066
Mycl	<a href='https://www.ncbi.nlm.nih.gov/gene/?term=16918' target="_blank"> 16918 </a>	v-myc avian myelocytomatosis viral oncogene lung carcinoma derived	protein_coding	protein_coding	2.68647	6.43738	3.79459e-09	1.50934e-08	Up in AAV	0.414	0.266	0.484	0.591	0.3	0.023	0.072	0.146	0.046	0.011
Prkcq	<a href='https://www.ncbi.nlm.nih.gov/gene/?term=18761' target="_blank"> 18761 </a>	protein kinase C, theta	protein_coding	protein_coding	2.68581	6.43442	3.83115e-70	6.72343e-68	Up in AAV	9.234	8.5	9.497	9.002	6.67	0.595	0.801	0.778	1.011	0.983
Adam12	<a href='https://www.ncbi.nlm.nih.gov/gene/?term=11489' target="_blank"> 11489 </a>	a disintegrin and metallopeptidase domain 12 (meltrin alpha)	protein_coding	protein_coding	2.67804	6.39988	2.8091e-08	1.00337e-07	Up in AAV	0.239	0.221	0.351	0.273	0.423	0.017	0.245	0.014	0.004	0.029
Serinc2	<a href='https://www.ncbi.nlm.nih.gov/gene/?term=230779' target="_blank"> 230779 </a>	serine incorporator 2	protein_coding	protein_coding	2.67728	6.39647	1.6237e-06	4.69448e-06	Up in AAV	0.652	0.373	0.392	1.026	0.761	0.101	0.073	0.022	0	0.225
Phf21b	<a href='https://www.ncbi.nlm.nih.gov/gene/?term=271305' target="_blank"> 271305 </a>	PHD finger protein 21B	protein_coding	protein_coding	2.66838	6.35716	9.056e-09	3.43068e-08	Up in AAV	0.328	0.384	0.435	0.424	0.379	0.118	0.053	0.012	0.015	0.021
Gm13341	<a href='https://www.ncbi.nlm.nih.gov/gene/?term=100504638' target="_blank"> 100504638 </a>	predicted gene 13341	unprocessed_pseudogene	unprocessed_pseudogene	2.66528	6.34351	2.23905e-63	2.91196e-61	Up in AAV	548.846	660.05	633.436	620.257	752.845	55.63	55.853	70.181	67.934	66.068
Ckmt1	<a href='https://www.ncbi.nlm.nih.gov/gene/?term=12716' target="_blank"> 12716 </a>	creatine kinase, mitochondrial 1, ubiquitous	protein_coding	protein_coding	2.66515	6.34291	1.92453e-08	7.01168e-08	Up in AAV	1.943	0.607	1.044	1.707	1.251	0.114	0.287	0.071	0.196	0.095
Paqr6	<a href='https://www.ncbi.nlm.nih.gov/gene/?term=68957' target="_blank"> 68957 </a>	progestin and adipoQ receptor family member VI	processed_transcript	protein_coding	2.65888	6.31545	1.10344e-06	3.25952e-06	Up in AAV	1.228	0.381	0.57	1.359	0.906	0.097	0.066	0.11	0.033	0.106
A930017M01Rik	<a href='https://www.ncbi.nlm.nih.gov/gene/?term=239410' target="_blank"> 239410 </a>	Smg-5 homolog, nonsense mediated mRNA decay factor pseudogene	pseudogene	pseudogene	2.65644	6.30474	3.24203e-12	1.79693e-11	Up in AAV	2.723	4.587	6.097	4.576	4.786	0.231	0.891	0.423	0.423	0.158
Pik3r5	<a href='https://www.ncbi.nlm.nih.gov/gene/?term=320207' target="_blank"> 320207 </a>	phosphoinositide-3-kinase regulatory subunit 5	protein_coding	protein_coding	2.65365	6.29259	1.51532e-27	3.1713e-26	Up in AAV	1.66	1.005	1.291	1.472	1.038	0.146	0.169	0.18	0.066	0.08
Bin1	<a href='https://www.ncbi.nlm.nih.gov/gene/?term=30948' target="_blank"> 30948 </a>	bridging integrator 1	protein_coding	protein_coding	2.64361	6.24892	1.04693e-34	3.56299e-33	Up in AAV	29.686	13.377	27.84	32.105	19.103	2.257	3.333	1.737	2.363	1.59
Slc2a4rg-ps	<a href='https://www.ncbi.nlm.nih.gov/gene/?term=329584' target="_blank"> 329584 </a>	Slc2a4 regulator, pseudogene	processed_transcript	unitary_pseudogene	2.64197	6.24183	9.39786e-08	3.14543e-07	Up in AAV	0.379	0.313	0.457	0.371	0.748	0.093	0.021	0.063	0.035	0.046
Cdkn2b	<a href='https://www.ncbi.nlm.nih.gov/gene/?term=12579' target="_blank"> 12579 </a>	cyclin dependent kinase inhibitor 2B	protein_coding	protein_coding	2.64171	6.24072	8.51754e-12	4.50169e-11	Up in AAV	1.369	1.131	1.39	1.906	1.283	0.285	0.172	0.035	0.164	0.094
Ptpn22	<a href='https://www.ncbi.nlm.nih.gov/gene/?term=19260' target="_blank"> 19260 </a>	protein tyrosine phosphatase, non-receptor type 22 (lymphoid)	nonsense_mediated_decay	protein_coding	2.64102	6.23772	3.4667e-23	5.14216e-22	Up in AAV	1.143	1.641	1.915	1.529	1.127	0.147	0.311	0.28	0.213	0.12
Gm17241	<a href='https://www.ncbi.nlm.nih.gov/gene/?term=100462741' target="_blank"> 100462741 </a>	ribosomal protein S27 pseudogene			2.63841	6.22646	1.34648e-12	7.72465e-12	Up in AAV	15.825	18.526	17.284	18.216	11.357	0.689	1.623	2.733	1.064	1.69
Ltb	<a href='https://www.ncbi.nlm.nih.gov/gene/?term=16994' target="_blank"> 16994 </a>	lymphotoxin B	protein_coding	protein_coding	2.63693	6.22005	1.03452e-10	4.86875e-10	Up in AAV	1.405	1.411	1.638	1.741	1.897	0.166	0.321	0.093	0.131	0.23
Cd226	<a href='https://www.ncbi.nlm.nih.gov/gene/?term=225825' target="_blank"> 225825 </a>	CD226 antigen	protein_coding	protein_coding	2.6362	6.2169	1.35101e-14	9.37089e-14	Up in AAV	0.632	1.529	1.218	1.535	1.201	0.095	0.087	0.059	0.266	0.121
Acp5	<a href='https://www.ncbi.nlm.nih.gov/gene/?term=11433' target="_blank"> 11433 </a>	acid phosphatase 5, tartrate resistant	protein_coding	protein_coding	2.63487	6.2112	5.86904e-19	6.15025e-18	Up in AAV	2.048	2.297	2.915	2.642	1.679	0.394	0.306	0.188	0.163	0.111
Mis18bp1	<a href='https://www.ncbi.nlm.nih.gov/gene/?term=217653' target="_blank"> 217653 </a>	MIS18 binding protein 1	protein_coding	protein_coding	2.63009	6.19066	0.000162451	0.000350817	Up in AAV	0.173	0.121	0.322	0.211	0.23	0.009	0.071	0.061	0	0
Lrfn3	<a href='https://www.ncbi.nlm.nih.gov/gene/?term=233067' target="_blank"> 233067 </a>	leucine rich repeat and fibronectin type III domain containing 3	protein_coding	protein_coding	2.62962	6.18863	3.18285e-15	2.35457e-14	Up in AAV	0.705	0.659	0.935	0.968	0.675	0.072	0.104	0.049	0.089	0.114
Unc13d	<a href='https://www.ncbi.nlm.nih.gov/gene/?term=70450' target="_blank"> 70450 </a>	unc-13 homolog D	protein_coding	protein_coding	2.62894	6.18569	4.70035e-13	2.82331e-12	Up in AAV	0.564	0.628	0.413	0.583	0.427	0.087	0.05	0.072	0.111	0.011
Mmp25	<a href='https://www.ncbi.nlm.nih.gov/gene/?term=240047' target="_blank"> 240047 </a>	matrix metallopeptidase 25	protein_coding	protein_coding	2.6272	6.17825	3.32636e-10	1.49037e-09	Up in AAV	0.753	0.244	0.413	0.488	0.371	0.044	0.081	0.085	0.055	0.054
Osgin1	<a href='https://www.ncbi.nlm.nih.gov/gene/?term=71839' target="_blank"> 71839 </a>	oxidative stress induced growth inhibitor 1	protein_coding	protein_coding	2.62319	6.16111	2.14757e-32	6.19436e-31	Up in AAV	3.433	2.507	3.324	3.038	2.954	0.443	0.302	0.374	0.184	0.326
Gm16685	<a href='https://www.ncbi.nlm.nih.gov/gene/?term=102634900' target="_blank"> 102634900 </a>	predicted gene, 16685	antisense	antisense	2.6196	6.14579	3.29228e-12	1.82201e-11	Up in AAV	1.672	0.935	1.526	1.573	0.992	0.133	0.141	0.246	0.022	0.131
Runx2	<a href='https://www.ncbi.nlm.nih.gov/gene/?term=12393' target="_blank"> 12393 </a>	runt related transcription factor 2	nonsense_mediated_decay	protein_coding	2.61652	6.13268	4.13826e-12	2.26608e-11	Up in AAV	0.5	0.41	0.47	0.526	0.504	0.036	0.017	0.161	0.036	0.139
Itgb7	<a href='https://www.ncbi.nlm.nih.gov/gene/?term=16421' target="_blank"> 16421 </a>	integrin beta 7	protein_coding	protein_coding	2.61527	6.12738	4.02143e-21	5.11136e-20	Up in AAV	1.669	2.372	2.015	2.035	1.01	0.167	0.71	0.217	0.141	0.559
Fbln7	<a href='https://www.ncbi.nlm.nih.gov/gene/?term=70370' target="_blank"> 70370 </a>	fibulin 7	protein_coding	protein_coding	2.61381	6.12119	3.49633e-12	1.92834e-11	Up in AAV	0.587	0.626	1.139	0.804	0.626	0.061	0.154	0.068	0.074	0.024
Gpr171	<a href='https://www.ncbi.nlm.nih.gov/gene/?term=229323' target="_blank"> 229323 </a>	G protein-coupled receptor 171	protein_coding	protein_coding	2.61239	6.11516	1.5149e-08	5.58351e-08	Up in AAV	0.599	0.458	0.734	0.577	0.35	0.033	0.122	0.037	0.049	0.032
Slc22a4	<a href='https://www.ncbi.nlm.nih.gov/gene/?term=30805' target="_blank"> 30805 </a>	solute carrier family 22 (organic cation transporter), member 4	protein_coding	protein_coding	2.61054	6.1073	4.22304e-17	3.75766e-16	Up in AAV	6.504	2.477	5.735	8.312	6.453	0.347	0.948	0.633	0.413	0.571
Gm7985	<a href='https://www.ncbi.nlm.nih.gov/gene/?term=666213' target="_blank"> 666213 </a>	glyceraldehyde-3-phosphate dehydrogenase pseudogene	processed_pseudogene	processed_pseudogene	2.61027	6.1062	6.05958e-26	1.10468e-24	Up in AAV	5.193	4.844	6.268	5.281	3.762	0.661	0.275	0.333	0.565	0.715
Cnmd	<a href='https://www.ncbi.nlm.nih.gov/gene/?term=16840' target="_blank"> 16840 </a>	chondromodulin			2.60637	6.08968	1.31176e-07	4.32485e-07	Up in AAV	5.595	2.155	1.535	5.326	3.549	0.696	0.473	0.03	0.21	0.444
A830019P07Rik	<a href='https://www.ncbi.nlm.nih.gov/gene/?term=329056' target="_blank"> 329056 </a>	RIKEN cDNA A830019P07 gene	lincRNA	lincRNA	2.60391	6.07934	1.09303e-06	3.23139e-06	Up in AAV	0.893	0.486	0.494	0.61	0.456	0.053	0.076	0	0.091	0.093
Itih2	<a href='https://www.ncbi.nlm.nih.gov/gene/?term=16425' target="_blank"> 16425 </a>	inter-alpha trypsin inhibitor, heavy chain 2	protein_coding	protein_coding	2.60195	6.07106	5.11434e-10	2.23979e-09	Up in AAV	0.391	0.527	1.185	0.685	0.411	0.063	0.105	0.047	0.042	0.264
Gm10290	<a href='https://www.ncbi.nlm.nih.gov/gene/?term=100039258' target="_blank"> 100039258 </a>	glyceraldehyde-3-phosphate dehydrogenase pseudogene			2.59748	6.05227	4.34985e-25	7.46288e-24	Up in AAV	7.67	5.329	5.145	5.564	4.863	0.492	0.568	0.82	0.652	0.471
Oas1b	<a href='https://www.ncbi.nlm.nih.gov/gene/?term=23961' target="_blank"> 23961 </a>	2'-5' oligoadenylate synthetase 1B	processed_transcript	polymorphic_pseudogene	2.59663	6.04873	4.56945e-11	2.25012e-10	Up in AAV	1.605	0.974	1.658	1.345	1.271	0.193	0.139	0.15	0.058	0.081
Fgd3	<a href='https://www.ncbi.nlm.nih.gov/gene/?term=30938' target="_blank"> 30938 </a>	FYVE, RhoGEF and PH domain containing 3	protein_coding	protein_coding	2.59551	6.04402	1.36837e-19	1.51341e-18	Up in AAV	1.419	1.074	1.337	1.73	1.218	0.058	0.263	0.146	0.088	0.115
Fbxl2	<a href='https://www.ncbi.nlm.nih.gov/gene/?term=72179' target="_blank"> 72179 </a>	F-box and leucine-rich repeat protein 2	protein_coding	protein_coding	2.58803	6.01276	1.44299e-07	4.73179e-07	Up in AAV	0.882	0.436	0.313	0.582	0.456	0.03	0.136	0.251	0.17	0.14
Gm38077	<a href='https://www.ncbi.nlm.nih.gov/gene/?term=NA' target="_blank"> NA </a>				2.58451	5.99811	1.75468e-12	9.96831e-12	Up in AAV	0.594	0.623	0.579	0.753	1.033	0.073	0.086	0.046	0.093	0.071
Cd244a	<a href='https://www.ncbi.nlm.nih.gov/gene/?term=18106' target="_blank"> 18106 </a>	CD244 molecule A			2.58361	5.99439	2.4152e-07	7.7081e-07	Up in AAV	0.396	0.37	0.271	0.214	0.17	0.025	0.078	0.014	0.026	0.036
Klrd1	<a href='https://www.ncbi.nlm.nih.gov/gene/?term=16643' target="_blank"> 16643 </a>	killer cell lectin-like receptor, subfamily D, member 1	protein_coding	protein_coding	2.58282	5.9911	9.60808e-06	2.48229e-05	Up in AAV	1.034	1.467	0.834	1.843	1.08	0.09	0.274	0.479	0.048	0
Herc6	<a href='https://www.ncbi.nlm.nih.gov/gene/?term=67138' target="_blank"> 67138 </a>	hect domain and RLD 6	protein_coding	protein_coding	2.58076	5.98253	7.31853e-41	3.44989e-39	Up in AAV	5.283	3.768	6.314	5.85	5.631	0.469	0.658	0.555	0.406	0.325
Zfp423	<a href='https://www.ncbi.nlm.nih.gov/gene/?term=94187' target="_blank"> 94187 </a>	zinc finger protein 423	protein_coding	protein_coding	2.58007	5.9797	1.84984e-22	2.6262e-21	Up in AAV	3.857	1.54	2.31	3.219	2.379	0.183	0.631	0.403	0.299	0.226
Gm6433	<a href='https://www.ncbi.nlm.nih.gov/gene/?term=108169090' target="_blank"> 108169090 </a>	40S ribosomal protein S2 pseudogene	processed_pseudogene	processed_pseudogene	2.57786	5.97055	4.3955e-10	1.94486e-09	Up in AAV	1.439	2.733	3.554	2.105	1.716	0.27	0.113	0.195	0.232	0.335
Dclk3	<a href='https://www.ncbi.nlm.nih.gov/gene/?term=245038' target="_blank"> 245038 </a>	doublecortin-like kinase 3	protein_coding	protein_coding	2.57727	5.96811	4.49666e-08	1.5692e-07	Up in AAV	0.55	0.406	0.883	0.619	0.325	0.013	0.034	0.056	0.127	0.062
Nox4	<a href='https://www.ncbi.nlm.nih.gov/gene/?term=50490' target="_blank"> 50490 </a>	NADPH oxidase 4	protein_coding	protein_coding	2.57661	5.96535	1.02407e-22	1.47836e-21	Up in AAV	3.2	2.307	3.97	4.416	1.339	0.307	0.459	0.267	0.317	0.311
Cxcl1	<a href='https://www.ncbi.nlm.nih.gov/gene/?term=14825' target="_blank"> 14825 </a>	chemokine (C-X-C motif) ligand 1	protein_coding	protein_coding	2.5764	5.96449	1.0609e-05	2.72349e-05	Up in AAV	5.721	0.581	1.335	1.514	1.539	0.326	0.25	0.151	0.223	0.307
Slamf8	<a href='https://www.ncbi.nlm.nih.gov/gene/?term=74748' target="_blank"> 74748 </a>	SLAM family member 8	protein_coding	protein_coding	2.57391	5.95419	7.07769e-16	5.61818e-15	Up in AAV	1.504	2.309	1.629	2.634	1.699	0.216	0.349	0.071	0.196	0.169
Gm30794	<a href='https://www.ncbi.nlm.nih.gov/gene/?term=102632818' target="_blank"> 102632818 </a>	predicted gene, 30794			2.56613	5.92219	1.16735e-06	3.43576e-06	Up in AAV	0.889	0.687	0.95	1.505	0.834	0.033	0.161	0.026	0.231	0.032
Ikbke	<a href='https://www.ncbi.nlm.nih.gov/gene/?term=56489' target="_blank"> 56489 </a>	inhibitor of kappaB kinase epsilon	retained_intron	protein_coding	2.55554	5.87886	3.56016e-11	1.77715e-10	Up in AAV	0.906	0.627	0.975	1.273	0.777	0.064	0.115	0.047	0.108	0.024
Atp8b4	<a href='https://www.ncbi.nlm.nih.gov/gene/?term=241633' target="_blank"> 241633 </a>	ATPase, class I, type 8B, member 4	protein_coding	protein_coding	2.55305	5.86872	1.51644e-18	1.53073e-17	Up in AAV	0.988	0.732	0.684	0.769	0.442	0.056	0.107	0.099	0.062	0.033
Rasgef1a	<a href='https://www.ncbi.nlm.nih.gov/gene/?term=70727' target="_blank"> 70727 </a>	RasGEF domain family, member 1A	protein_coding	protein_coding	2.5519	5.86405	2.6556e-16	2.19158e-15	Up in AAV	1.843	1.02	1.028	1.19	0.945	0.211	0.153	0.129	0.085	0.095
Hrh2	<a href='https://www.ncbi.nlm.nih.gov/gene/?term=15466' target="_blank"> 15466 </a>	histamine receptor H2	protein_coding	protein_coding	2.55082	5.85967	6.72007e-08	2.2897e-07	Up in AAV	0.405	0.243	0.235	0.446	0.318	0.012	0.06	0.026	0.024	0.06
Exd1	<a href='https://www.ncbi.nlm.nih.gov/gene/?term=241624' target="_blank"> 241624 </a>	exonuclease 3'-5' domain containing 1	protein_coding	protein_coding	2.54478	5.83519	9.39836e-10	3.99815e-09	Up in AAV	0.262	0.285	0.435	0.276	0.488	0.038	0.045	0.048	0.037	0.006
Dffb	<a href='https://www.ncbi.nlm.nih.gov/gene/?term=13368' target="_blank"> 13368 </a>	DNA fragmentation factor, beta subunit	protein_coding	protein_coding	2.54089	5.81947	2.31956e-12	1.30149e-11	Up in AAV	1.153	0.958	2.001	1.899	1.465	0.121	0.2	0.077	0.105	0.341
Gm42047	<a href='https://www.ncbi.nlm.nih.gov/gene/?term=105246823' target="_blank"> 105246823 </a>	predicted gene, 42047			2.53691	5.80346	4.89944e-14	3.23505e-13	Up in AAV	0.425	0.562	1.165	0.713	0.788	0.052	0.126	0.066	0.077	0.063
Gm16470	<a href='https://www.ncbi.nlm.nih.gov/gene/?term=676923' target="_blank"> 676923 </a>	glyceraldehyde-3-phosphate dehydrogenase pseudogene	processed_pseudogene	processed_pseudogene	2.5364	5.80138	4.41917e-37	1.72111e-35	Up in AAV	10.441	8.156	11.005	8.752	6.719	0.778	0.974	1.324	0.832	0.938
Adamtsl2	<a href='https://www.ncbi.nlm.nih.gov/gene/?term=77794' target="_blank"> 77794 </a>	ADAMTS-like 2	protein_coding	protein_coding	2.53356	5.78999	5.18133e-24	8.21232e-23	Up in AAV	12.065	10.982	24.355	14.754	9.932	1.175	2.151	1.943	1.118	0.898
Gpnmb	<a href='https://www.ncbi.nlm.nih.gov/gene/?term=93695' target="_blank"> 93695 </a>	glycoprotein (transmembrane) nmb	protein_coding	protein_coding	2.53327	5.78881	3.7054e-20	4.32822e-19	Up in AAV	4.443	3.299	4.538	6.127	3.337	0.667	0.94	0.23	0.235	0.335
Gm2546	<a href='https://www.ncbi.nlm.nih.gov/gene/?term=100040001' target="_blank"> 100040001 </a>	glyceraldehyde-3-phosphate dehydrogenase pseudogene	processed_pseudogene	processed_pseudogene	2.53178	5.78283	9.12279e-74	1.77177e-71	Up in AAV	23.51	25.777	29.197	28.442	17.19	2.889	2.659	3.444	2.227	2.244
Gm8520	<a href='https://www.ncbi.nlm.nih.gov/gene/?term=667216' target="_blank"> 667216 </a>	ribosomal protein S2 pseudogene	processed_pseudogene	processed_pseudogene	2.53071	5.77855	2.82395e-17	2.54856e-16	Up in AAV	7.134	7.927	7.915	5.799	3.564	0.548	1.022	0.822	0.289	0.872
Rgs14	<a href='https://www.ncbi.nlm.nih.gov/gene/?term=51791' target="_blank"> 51791 </a>	regulator of G-protein signaling 14	protein_coding	protein_coding	2.52709	5.76407	2.68853e-13	1.65446e-12	Up in AAV	0.772	0.915	0.965	0.925	0.584	0.082	0.144	0.068	0.065	0.161
Lyz1	<a href='https://www.ncbi.nlm.nih.gov/gene/?term=17110' target="_blank"> 17110 </a>	lysozyme 1	protein_coding	protein_coding	2.52706	5.76397	1.09386e-19	1.22281e-18	Up in AAV	12.809	8.811	13.149	16.627	11.434	1.485	2.684	0.823	0.867	0.787
Pycr1	<a href='https://www.ncbi.nlm.nih.gov/gene/?term=209027' target="_blank"> 209027 </a>	pyrroline-5-carboxylate reductase 1	protein_coding	protein_coding	2.5232	5.74854	9.931e-13	5.78157e-12	Up in AAV	3.642	1.581	3.324	4.156	2.691	0.253	0.677	0.241	0.266	0.172
Nkain1	<a href='https://www.ncbi.nlm.nih.gov/gene/?term=67149' target="_blank"> 67149 </a>	Na+/K+ transporting ATPase interacting 1	nonsense_mediated_decay	protein_coding	2.52215	5.74437	2.4889e-34	8.18361e-33	Up in AAV	8.375	7.764	10.337	11.934	11.207	1.39	1.345	1.122	0.903	0.793
Rhbdl1	<a href='https://www.ncbi.nlm.nih.gov/gene/?term=214951' target="_blank"> 214951 </a>	rhomboid like 1	protein_coding	protein_coding	2.52207	5.74408	1.36559e-10	6.35502e-10	Up in AAV	1.702	1.306	1.206	1.55	1.891	0.164	0.057	0.173	0.15	0.32
Kctd15	<a href='https://www.ncbi.nlm.nih.gov/gene/?term=233107' target="_blank"> 233107 </a>	potassium channel tetramerisation domain containing 15	protein_coding	protein_coding	2.51913	5.73236	7.26594e-23	1.05942e-21	Up in AAV	1.4	2.126	2.211	1.689	1.926	0.183	0.313	0.194	0.158	0.139
Acap1	<a href='https://www.ncbi.nlm.nih.gov/gene/?term=216859' target="_blank"> 216859 </a>	ArfGAP with coiled-coil, ankyrin repeat and PH domains 1	protein_coding	protein_coding	2.51899	5.73179	5.35594e-09	2.09604e-08	Up in AAV	0.547	0.439	0.61	0.895	0.571	0.07	0.121	0.059	0.089	0
Lilr4b	<a href='https://www.ncbi.nlm.nih.gov/gene/?term=NA' target="_blank"> NA </a>				2.51832	5.72914	5.44396e-15	3.93727e-14	Up in AAV	6.597	3.243	3.454	4.575	4.537	0.478	1.387	0.589	0.594	0.606
Etv4	<a href='https://www.ncbi.nlm.nih.gov/gene/?term=18612' target="_blank"> 18612 </a>	ets variant 4	protein_coding	protein_coding	2.51483	5.71531	2.12957e-06	6.062e-06	Up in AAV	0.485	0.327	0.97	0.763	0.831	0.287	0.212	0.205	0.034	0.088
Fam193b	<a href='https://www.ncbi.nlm.nih.gov/gene/?term=212483' target="_blank"> 212483 </a>	family with sequence similarity 193, member B	protein_coding	protein_coding	2.51392	5.71172	2.34554e-38	9.90294e-37	Up in AAV	4.462	3.861	5.77	4.924	5.931	0.743	0.986	0.643	0.984	0.65
Gm13740	<a href='https://www.ncbi.nlm.nih.gov/gene/?term=100042038' target="_blank"> 100042038 </a>	predicted gene 13740	processed_pseudogene	processed_pseudogene	2.51382	5.7113	2.71915e-07	8.60464e-07	Up in AAV	8.134	7.527	9.599	6.604	4.768	1.414	1.696	0.252	0.235	0.223
Gm3222	<a href='https://www.ncbi.nlm.nih.gov/gene/?term=100041236' target="_blank"> 100041236 </a>	glyceraldehyde-3-phosphate dehydrogenase pseudogene	processed_pseudogene	processed_pseudogene	2.51187	5.70357	6.88145e-75	1.45268e-72	Up in AAV	56.553	43.516	49.575	53.088	35.805	5.039	4.927	6.771	4.377	5.108
Itgal	<a href='https://www.ncbi.nlm.nih.gov/gene/?term=16408' target="_blank"> 16408 </a>	integrin alpha L	protein_coding	protein_coding	2.51109	5.7005	1.47751e-51	1.1387e-49	Up in AAV	1.667	1.622	1.713	1.767	1.46	0.18	0.122	0.243	0.238	0.166
Tenm4	<a href='https://www.ncbi.nlm.nih.gov/gene/?term=23966' target="_blank"> 23966 </a>	teneurin transmembrane protein 4	protein_coding	protein_coding	2.50988	5.69574	1.54276e-14	1.06654e-13	Up in AAV	1.2	0.455	1.226	0.864	0.866	0.109	0.209	0.209	0.184	0.23
Inpp4a	<a href='https://www.ncbi.nlm.nih.gov/gene/?term=269180' target="_blank"> 269180 </a>	inositol polyphosphate-4-phosphatase, type I	processed_transcript	protein_coding	2.50645	5.6822	7.87554e-150	1.27461e-146	Up in AAV	6.043	5.737	7.054	7.727	5.527	0.813	0.653	0.757	0.6	0.558
Cfap74	<a href='https://www.ncbi.nlm.nih.gov/gene/?term=544678' target="_blank"> 544678 </a>	cilia and flagella associated protein 74			2.49924	5.65389	1.80264e-08	6.58408e-08	Up in AAV	0.306	0.278	0.307	0.401	0.346	0.047	0.039	0.032	0.046	0.036
Fbxo5	<a href='https://www.ncbi.nlm.nih.gov/gene/?term=67141' target="_blank"> 67141 </a>	F-box protein 5	protein_coding	protein_coding	2.49892	5.65264	1.20639e-08	4.50341e-08	Up in AAV	0.606	0.696	0.784	0.718	0.398	0.132	0.073	0.088	0.059	0.116
Mfsd7a	<a href='https://www.ncbi.nlm.nih.gov/gene/?term=243197' target="_blank"> 243197 </a>	major facilitator superfamily domain containing 7A	protein_coding	protein_coding	2.49885	5.65234	1.42422e-11	7.39843e-11	Up in AAV	1.49	1.103	1.148	1.297	1.213	0.176	0.565	0.19	0.066	0.092
Fetub	<a href='https://www.ncbi.nlm.nih.gov/gene/?term=59083' target="_blank"> 59083 </a>	fetuin beta	protein_coding	protein_coding	2.49827	5.65006	6.32791e-12	3.39618e-11	Up in AAV	2.862	1.569	1.607	3.407	1.465	0.447	0.128	0.393	0.239	0.162
Gm6377	<a href='https://www.ncbi.nlm.nih.gov/gene/?term=622976' target="_blank"> 622976 </a>	predicted gene 6377	protein_coding	protein_coding	2.4958	5.6404	6.74694e-09	2.59852e-08	Up in AAV	0.799	0.391	0.611	0.67	0.627	0.035	0.14	0.04	0.097	0.086
Nalcn	<a href='https://www.ncbi.nlm.nih.gov/gene/?term=338370' target="_blank"> 338370 </a>	sodium leak channel, non-selective	protein_coding	protein_coding	2.48996	5.61763	2.06208e-16	1.71832e-15	Up in AAV	0.449	0.393	0.605	0.772	0.428	0.028	0.055	0.047	0.082	0.079
Gm13481	<a href='https://www.ncbi.nlm.nih.gov/gene/?term=102633236' target="_blank"> 102633236 </a>	predicted gene 13481	lincRNA	lincRNA	2.48797	5.60988	2.16608e-10	9.88752e-10	Up in AAV	1.076	0.674	1.051	1.145	1.089	0.235	0.118	0.048	0.063	0.104
Gm29667	<a href='https://www.ncbi.nlm.nih.gov/gene/?term=115487111' target="_blank"> 115487111 </a>	predicted gene 29667	processed_pseudogene	processed_pseudogene	2.48694	5.60588	5.40928e-21	6.79238e-20	Up in AAV	11.813	9.757	13.454	10.692	9.324	0.514	1.086	1.698	1.491	1.442
Map3k14	<a href='https://www.ncbi.nlm.nih.gov/gene/?term=53859' target="_blank"> 53859 </a>	mitogen-activated protein kinase kinase kinase 14	protein_coding	protein_coding	2.48635	5.60359	8.07366e-40	3.6522e-38	Up in AAV	1.699	1.482	1.75	2.032	1.83	0.202	0.258	0.134	0.179	0.194
Gm28530	<a href='https://www.ncbi.nlm.nih.gov/gene/?term=102639990' target="_blank"> 102639990 </a>	predicted gene 28530	processed_pseudogene	processed_pseudogene	2.47898	5.57502	2.2778e-16	1.89051e-15	Up in AAV	7.631	5.46	7.004	7.37	3.935	0.599	0.699	0.492	0.609	0.972
Cntn2	<a href='https://www.ncbi.nlm.nih.gov/gene/?term=21367' target="_blank"> 21367 </a>	contactin 2	nonsense_mediated_decay	protein_coding	2.47778	5.57039	4.73839e-05	0.000111053	Up in AAV	0.552	0.465	0.179	0.123	0.123	0.029	0.021	0.053	0.06	0
Spred3	<a href='https://www.ncbi.nlm.nih.gov/gene/?term=101809' target="_blank"> 101809 </a>	sprouty-related EVH1 domain containing 3	protein_coding	protein_coding	2.4766	5.56583	1.60645e-06	4.6483e-06	Up in AAV	0.284	0.22	0.278	0.73	0.318	0.035	0.072	0	0.063	0.107
AI838599	<a href='https://www.ncbi.nlm.nih.gov/gene/?term=NA' target="_blank"> NA </a>		lincRNA	lincRNA	2.47493	5.5594	1.398e-05	3.52916e-05	Up in AAV	1.423	0.739	2.846	2.201	1.549	0	0.462	0.11	0.114	0.047
Syn2	<a href='https://www.ncbi.nlm.nih.gov/gene/?term=20965' target="_blank"> 20965 </a>	synapsin II	protein_coding	protein_coding	2.47243	5.54977	3.68757e-35	1.29429e-33	Up in AAV	3.433	2.675	3.823	4.197	3.252	0.406	0.302	0.654	0.342	0.44
Gm8172	<a href='https://www.ncbi.nlm.nih.gov/gene/?term=666577' target="_blank"> 666577 </a>	ribosomal protein S6 pseudogene	processed_pseudogene	processed_pseudogene	2.47051	5.5424	4.84366e-25	8.27114e-24	Up in AAV	13.098	14.18	13.452	13.085	7.398	1.024	1.191	2.121	0.87	1.442
Gm10727	<a href='https://www.ncbi.nlm.nih.gov/gene/?term=100038630' target="_blank"> 100038630 </a>	predicted gene 10727			2.46863	5.53519	5.66569e-12	3.05315e-11	Up in AAV	3.002	1.779	2.023	3.714	4.629	0.41	0.567	0.369	0.261	0.267
Stat4	<a href='https://www.ncbi.nlm.nih.gov/gene/?term=20849' target="_blank"> 20849 </a>	signal transducer and activator of transcription 4	protein_coding	protein_coding	2.46856	5.53492	1.60734e-07	5.23888e-07	Up in AAV	0.533	0.442	0.584	0.305	0.779	0.08	0.06	0.028	0.025	0.083
Stard9	<a href='https://www.ncbi.nlm.nih.gov/gene/?term=668880' target="_blank"> 668880 </a>	START domain containing 9	protein_coding	protein_coding	2.46672	5.52787	8.96506e-53	7.462e-51	Up in AAV	1.502	1.733	2.122	1.947	2.121	0.176	0.29	0.268	0.203	0.162
Adam8	<a href='https://www.ncbi.nlm.nih.gov/gene/?term=11501' target="_blank"> 11501 </a>	a disintegrin and metallopeptidase domain 8	retained_intron	protein_coding	2.46393	5.51719	6.1006e-08	2.09036e-07	Up in AAV	2.498	1.231	1.12	1.203	0.839	0.214	0.284	0.45	0.034	0.033
Isg15	<a href='https://www.ncbi.nlm.nih.gov/gene/?term=100038882' target="_blank"> 100038882 </a>	ISG15 ubiquitin-like modifier	protein_coding	protein_coding	2.46363	5.51603	1.94131e-17	1.78067e-16	Up in AAV	28.552	13.775	33.343	22.179	27.371	2.233	4.072	4.586	1.847	1.886
Myh8	<a href='https://www.ncbi.nlm.nih.gov/gene/?term=17885' target="_blank"> 17885 </a>	myosin, heavy polypeptide 8, skeletal muscle, perinatal	protein_coding	protein_coding	2.46264	5.51223	2.16932e-05	5.34297e-05	Up in AAV	0.173	0.054	0.103	0.154	0.21	0.03	0.027	0.019	0.005	0.016
Gm17669	<a href='https://www.ncbi.nlm.nih.gov/gene/?term=108168363' target="_blank"> 108168363 </a>	predicted gene, 17669	protein_coding	protein_coding	2.46227	5.51085	9.34704e-12	4.91512e-11	Up in AAV	6.441	6.438	6.388	5.959	4.186	0.469	0.321	0.605	0.742	1.122
1700087I21Rik	<a href='https://www.ncbi.nlm.nih.gov/gene/?term=76619' target="_blank"> 76619 </a>	RIKEN cDNA 1700087I21 gene			2.46201	5.50984	8.59495e-08	2.88853e-07	Up in AAV	0.657	0.551	0.522	0.645	0.331	0.219	0.089	0.049	0.009	0.066
Shisa6	<a href='https://www.ncbi.nlm.nih.gov/gene/?term=380702' target="_blank"> 380702 </a>	shisa family member 6	processed_transcript	protein_coding	2.45989	5.50174	5.03252e-08	1.74532e-07	Up in AAV	0.123	0.708	0.276	0.367	0.191	0.023	0.008	0.041	0.018	0.027
Greb1	<a href='https://www.ncbi.nlm.nih.gov/gene/?term=268527' target="_blank"> 268527 </a>	gene regulated by estrogen in breast cancer protein	protein_coding	protein_coding	2.45983	5.50152	2.56348e-07	8.15454e-07	Up in AAV	0.214	0.094	0.209	0.14	0.128	0.037	0.013	0.01	0.005	0.096
Cds1	<a href='https://www.ncbi.nlm.nih.gov/gene/?term=74596' target="_blank"> 74596 </a>	CDP-diacylglycerol synthase 1	protein_coding	protein_coding	2.45811	5.49497	3.65221e-38	1.51131e-36	Up in AAV	4.897	2.941	4.085	4.154	4.711	1.003	0.305	0.306	0.357	0.392
Ly6c2	<a href='https://www.ncbi.nlm.nih.gov/gene/?term=100041546' target="_blank"> 100041546 </a>	lymphocyte antigen 6 complex, locus C2	retained_intron	protein_coding	2.45645	5.48863	9.47066e-30	2.29916e-28	Up in AAV	13.534	12.26	14.516	16.796	6.24	0.86	0.958	1.125	0.552	1.023
Gnal	<a href='https://www.ncbi.nlm.nih.gov/gene/?term=14680' target="_blank"> 14680 </a>	guanine nucleotide binding protein, alpha stimulating, olfactory type	protein_coding	protein_coding	2.45355	5.47763	1.64483e-07	5.35508e-07	Up in AAV	0.245	0.112	0.175	0.251	0.152	0.052	0.016	0.013	0.018	0.024
Neurl1a	<a href='https://www.ncbi.nlm.nih.gov/gene/?term=18011' target="_blank"> 18011 </a>	neuralized E3 ubiquitin protein ligase 1A	protein_coding	protein_coding	2.4503	5.4653	3.07946e-31	8.18531e-30	Up in AAV	1.601	1.392	1.791	1.846	1.65	0.181	0.224	0.256	0.2	0.133
Efcc1	<a href='https://www.ncbi.nlm.nih.gov/gene/?term=58229' target="_blank"> 58229 </a>	EF hand and coiled-coil domain containing 1	retained_intron	protein_coding	2.44892	5.46008	5.52409e-06	1.48184e-05	Up in AAV	0.508	0.648	0.548	0.876	0.282	0.019	0.165	0.051	0.02	0.045
Prkag3	<a href='https://www.ncbi.nlm.nih.gov/gene/?term=241113' target="_blank"> 241113 </a>	protein kinase, AMP-activated, gamma 3 non-catalytic subunit	nonsense_mediated_decay	protein_coding	2.44827	5.45762	7.3261e-20	8.32386e-19	Up in AAV	1.916	1.421	1.905	1.887	1.929	0.232	0.379	0.264	0.101	0.184
Gm30873	<a href='https://www.ncbi.nlm.nih.gov/gene/?term=102632922' target="_blank"> 102632922 </a>	predicted gene, 30873			2.4473	5.45395	8.54203e-10	3.64984e-09	Up in AAV	1.681	1.415	2.144	2.221	2.186	0.088	0.371	0.227	0.03	0.346
Leng8	<a href='https://www.ncbi.nlm.nih.gov/gene/?term=232798' target="_blank"> 232798 </a>	leukocyte receptor cluster (LRC) member 8	protein_coding	protein_coding	2.44074	5.42921	3.1728e-45	1.87106e-43	Up in AAV	13.164	11.316	15.154	15.554	15.357	2.378	1.761	1.987	1.558	1.377
Aspm	<a href='https://www.ncbi.nlm.nih.gov/gene/?term=12316' target="_blank"> 12316 </a>	abnormal spindle microtubule assembly	protein_coding	protein_coding	2.43589	5.411	1.46025e-07	4.78515e-07	Up in AAV	0.142	0.073	0.245	0.158	0.128	0.01	0.018	0.049	0.017	0.025
Phgdh	<a href='https://www.ncbi.nlm.nih.gov/gene/?term=236539' target="_blank"> 236539 </a>	3-phosphoglycerate dehydrogenase	protein_coding	protein_coding	2.43485	5.40708	2.78094e-11	1.40601e-10	Up in AAV	6.059	1.478	3.419	5.459	2.246	0.79	0.871	0.296	0.611	0.253
Crlf1	<a href='https://www.ncbi.nlm.nih.gov/gene/?term=12931' target="_blank"> 12931 </a>	cytokine receptor-like factor 1	protein_coding	protein_coding	2.43349	5.40199	2.5119e-09	1.02117e-08	Up in AAV	2.106	1.003	3.357	4.205	1.974	0.328	0.397	0.123	0.74	0.135
Gm42688	<a href='https://www.ncbi.nlm.nih.gov/gene/?term=NA' target="_blank"> NA </a>				2.43285	5.39959	1.0714e-08	4.01907e-08	Up in AAV	0.339	0.584	0.444	0.519	0.599	0.144	0.081	0.025	0.04	0.021
Adamts8	<a href='https://www.ncbi.nlm.nih.gov/gene/?term=30806' target="_blank"> 30806 </a>	a disintegrin-like and metallopeptidase (reprolysin type) with thrombospondin type 1 motif, 8	protein_coding	protein_coding	2.43121	5.39346	1.19311e-07	3.94885e-07	Up in AAV	0.975	0.607	1.272	1.942	2.735	0.138	0.4	0.165	0.141	0.084
Pimreg	<a href='https://www.ncbi.nlm.nih.gov/gene/?term=109212' target="_blank"> 109212 </a>	PICALM interacting mitotic regulator			2.42701	5.37777	0.000156018	0.000338279	Up in AAV	0.605	0.174	1.148	0.942	0.678	0	0.137	0.14	0.12	0.105
Gm6222	<a href='https://www.ncbi.nlm.nih.gov/gene/?term=621381' target="_blank"> 621381 </a>	predicted pseudogene 6222	processed_transcript	transcribed_processed_pseudogene	2.42368	5.3654	2.38594e-07	7.61974e-07	Up in AAV	6.691	7.915	7.773	8.194	7.461	1.304	0.864	0.585	0	0.102
Nkain2	<a href='https://www.ncbi.nlm.nih.gov/gene/?term=432450' target="_blank"> 432450 </a>	Na+/K+ transporting ATPase interacting 2	protein_coding	protein_coding	2.41756	5.34267	9.90171e-10	4.20246e-09	Up in AAV	0.598	0.326	0.411	0.521	0.442	0.067	0.055	0.584	0.02	0.079
Pde11a	<a href='https://www.ncbi.nlm.nih.gov/gene/?term=241489' target="_blank"> 241489 </a>	phosphodiesterase 11A	protein_coding	protein_coding	2.41422	5.3303	5.24946e-07	1.60875e-06	Up in AAV	0.703	0.533	0.469	0.71	2.177	0.185	0.114	0.105	0.097	0.091
Kif11	<a href='https://www.ncbi.nlm.nih.gov/gene/?term=16551' target="_blank"> 16551 </a>	kinesin family member 11	protein_coding	protein_coding	2.41421	5.33026	9.58849e-15	6.73738e-14	Up in AAV	0.827	0.48	1.075	0.955	0.923	0.057	0.155	0.102	0.063	0.111
H2-K1	<a href='https://www.ncbi.nlm.nih.gov/gene/?term=14972' target="_blank"> 14972 </a>	histocompatibility 2, K1, K region	protein_coding	protein_coding	2.41342	5.32734	6.78519e-94	2.74536e-91	Up in AAV	536.357	518.65	522.67	664.722	422.319	63.716	86.497	61.594	51.975	58.351
Pbk	<a href='https://www.ncbi.nlm.nih.gov/gene/?term=52033' target="_blank"> 52033 </a>	PDZ binding kinase	protein_coding	protein_coding	2.413	5.32582	2.79225e-05	6.77189e-05	Up in AAV	0.369	0.3	0.797	0.4	0.972	0.021	0.286	0.069	0.021	0.041
Alpk1	<a href='https://www.ncbi.nlm.nih.gov/gene/?term=71481' target="_blank"> 71481 </a>	alpha-kinase 1	protein_coding	protein_coding	2.40892	5.31078	1.06531e-31	2.9278e-30	Up in AAV	1.034	0.996	1.014	1.058	0.88	0.137	0.241	0.122	0.098	0.048
Gm45457	<a href='https://www.ncbi.nlm.nih.gov/gene/?term=NA' target="_blank"> NA </a>				2.40488	5.2959	1.6034e-05	4.01982e-05	Up in AAV	0.363	0.118	0.278	0.68	0.586	0.057	0.032	0.077	0.045	0.034
Fgd2	<a href='https://www.ncbi.nlm.nih.gov/gene/?term=26382' target="_blank"> 26382 </a>	FYVE, RhoGEF and PH domain containing 2	nonsense_mediated_decay	protein_coding	2.40318	5.28969	8.46676e-21	1.04781e-19	Up in AAV	1.881	2.032	2.088	3.177	1.761	0.155	0.321	0.191	0.209	0.357
H2-Q4	<a href='https://www.ncbi.nlm.nih.gov/gene/?term=15015' target="_blank"> 15015 </a>	histocompatibility 2, Q region locus 4	protein_coding	protein_coding	2.39569	5.26228	2.57582e-82	6.82171e-80	Up in AAV	49.284	44.665	48.549	59.08	40.964	4.959	7.755	6.369	4.98	4.866
9930111J21Rik1	<a href='https://www.ncbi.nlm.nih.gov/gene/?term=667214' target="_blank"> 667214 </a>	RIKEN cDNA 9930111J21 gene 1	protein_coding	protein_coding	2.39087	5.24472	6.40145e-39	2.79172e-37	Up in AAV	1.833	2.582	3.16	3.216	2.272	0.305	0.688	0.319	0.28	0.305
Gm49599	<a href='https://www.ncbi.nlm.nih.gov/gene/?term=NA' target="_blank"> NA </a>				2.3896	5.24012	1.8624e-06	5.3443e-06	Up in AAV	0.228	0.104	0.256	0.187	0.241	0.044	0.027	0.025	0.022	0.007
Gm12940	<a href='https://www.ncbi.nlm.nih.gov/gene/?term=NA' target="_blank"> NA </a>		processed_transcript	processed_transcript	2.38901	5.23799	6.84013e-07	2.06537e-06	Up in AAV	2.424	3.562	2.557	2.125	3.48	1.138	0.53	0.129	0.271	0.314
Gtse1	<a href='https://www.ncbi.nlm.nih.gov/gene/?term=29870' target="_blank"> 29870 </a>	G two S phase expressed protein 1	protein_coding	protein_coding	2.38317	5.21682	0.00021074	0.000447796	Up in AAV	0.237	0.274	0.569	0.351	0.544	0.027	0.16	0.046	0	0.013
Gm15682	<a href='https://www.ncbi.nlm.nih.gov/gene/?term=108169053' target="_blank"> 108169053 </a>	predicted gene 15682	processed_pseudogene	processed_pseudogene	2.38184	5.21202	2.75611e-13	1.69176e-12	Up in AAV	7.617	5.75	6.195	5.419	5.185	0.826	0.61	0.527	0.519	1.064
Ninl	<a href='https://www.ncbi.nlm.nih.gov/gene/?term=78177' target="_blank"> 78177 </a>	ninein-like	protein_coding	protein_coding	2.38111	5.20939	2.72921e-13	1.67737e-12	Up in AAV	0.9	0.739	0.875	0.892	1.215	0.081	0.171	0.075	0.075	0.093
Gm14236	<a href='https://www.ncbi.nlm.nih.gov/gene/?term=NA' target="_blank"> NA </a>		antisense	antisense	2.37878	5.20096	1.79066e-17	1.6529e-16	Up in AAV	8.953	9.433	12.057	20.332	12.927	2.06	2.032	0.832	0.911	1.885
Gm37025	<a href='https://www.ncbi.nlm.nih.gov/gene/?term=NA' target="_blank"> NA </a>				2.37574	5.19003	8.06933e-08	2.72646e-07	Up in AAV	1.323	1.7	1.417	1.418	1.166	0.107	0.144	0.265	0.155	0.194
Myo9b	<a href='https://www.ncbi.nlm.nih.gov/gene/?term=17925' target="_blank"> 17925 </a>	myosin IXb	protein_coding	protein_coding	2.37217	5.1772	2.44114e-93	9.35728e-91	Up in AAV	10.682	9.327	12.286	14.596	13.778	1.295	1.794	1.101	0.987	1.13
Irgm2	<a href='https://www.ncbi.nlm.nih.gov/gene/?term=54396' target="_blank"> 54396 </a>	immunity-related GTPase family M member 2	protein_coding	protein_coding	2.37194	5.17638	9.54241e-55	8.96741e-53	Up in AAV	39.591	35.708	35.591	57.203	35.657	4.099	6.405	5.233	3.99	4.186
Gm4294	<a href='https://www.ncbi.nlm.nih.gov/gene/?term=100043209' target="_blank"> 100043209 </a>	ribosomal protein L15 pseudogene	processed_pseudogene	processed_pseudogene	2.37141	5.17446	1.79965e-07	5.83176e-07	Up in AAV	214.739	185.419	212.861	217.666	126.117	40.134	42.603	7.08	10.091	18.14
Arhgap45	<a href='https://www.ncbi.nlm.nih.gov/gene/?term=70719' target="_blank"> 70719 </a>	Rho GTPase activating protein 45			2.3691	5.16619	4.87812e-38	1.99592e-36	Up in AAV	4.34	3.43	4.856	4.962	3.589	0.381	0.827	0.553	0.418	0.422
Rps19-ps4	<a href='https://www.ncbi.nlm.nih.gov/gene/?term=625929' target="_blank"> 625929 </a>	ribosomal protein S19, pseudogene 4	processed_pseudogene	processed_pseudogene	2.36889	5.16543	1.17224e-16	9.96779e-16	Up in AAV	11.264	9.762	9.707	11.039	7.671	1.887	1.721	0.497	1.204	0.635
Helz2	<a href='https://www.ncbi.nlm.nih.gov/gene/?term=229003' target="_blank"> 229003 </a>	helicase with zinc finger 2, transcriptional coactivator	protein_coding	protein_coding	2.36874	5.16491	5.20596e-71	9.72179e-69	Up in AAV	3.331	3.415	4.864	3.561	3.407	0.561	0.469	0.505	0.318	0.363
Sh3gl2	<a href='https://www.ncbi.nlm.nih.gov/gene/?term=20404' target="_blank"> 20404 </a>	SH3-domain GRB2-like 2	protein_coding	protein_coding	2.3645	5.14974	1.4527e-09	6.07872e-09	Up in AAV	0.429	0.473	0.761	1.098	0.925	0.049	0.045	0.118	0.111	0.109
Cd22	<a href='https://www.ncbi.nlm.nih.gov/gene/?term=12483' target="_blank"> 12483 </a>	CD22 antigen	protein_coding	protein_coding	2.36333	5.14556	1.15835e-05	2.95645e-05	Up in AAV	0.279	0.219	0.15	0.407	0.387	0.032	0.186	0	0.043	0.286
Gm16409	<a href='https://www.ncbi.nlm.nih.gov/gene/?term=100043734' target="_blank"> 100043734 </a>	ribosomal protein S6 pseudogene	processed_pseudogene	processed_pseudogene	2.36237	5.14215	9.27501e-19	9.58155e-18	Up in AAV	7.378	6.781	7.683	7.868	3.931	1.353	0.559	0.502	0.808	0.711
Gm42031	<a href='https://www.ncbi.nlm.nih.gov/gene/?term=105246807' target="_blank"> 105246807 </a>	predicted gene, 42031			2.36205	5.14101	8.326e-07	2.4954e-06	Up in AAV	10.641	5.688	4.019	9.322	5.961	0.881	1.217	1.666	0.245	0.427
Pagr1a	<a href='https://www.ncbi.nlm.nih.gov/gene/?term=67278' target="_blank"> 67278 </a>	PAXIP1 associated glutamate rich protein 1A	protein_coding	protein_coding	2.35897	5.13005	0.00423272	0.00733974	Up in AAV	6.706	9.62	10.434	10.02	9.149	2.854	0	0.192	2.924	2.253
Clec4d	<a href='https://www.ncbi.nlm.nih.gov/gene/?term=17474' target="_blank"> 17474 </a>	C-type lectin domain family 4, member d	protein_coding	protein_coding	2.35859	5.12868	5.30253e-08	1.83286e-07	Up in AAV	7.553	2.269	2.775	5.207	1.857	0.783	0.64	0.323	0.261	0.339
Pla2g2d	<a href='https://www.ncbi.nlm.nih.gov/gene/?term=18782' target="_blank"> 18782 </a>	phospholipase A2, group IID	protein_coding	protein_coding	2.35716	5.12359	4.32905e-18	4.22634e-17	Up in AAV	1.868	1.546	2.158	2.946	1.894	0.126	0.228	0.227	0.334	0.345
Tmf1	<a href='https://www.ncbi.nlm.nih.gov/gene/?term=232286' target="_blank"> 232286 </a>	TATA element modulatory factor 1	nonsense_mediated_decay	protein_coding	2.35569	5.1184	2.80134e-102	1.31627e-99	Up in AAV	11.27	9.054	12.51	12.752	10.676	1.742	1.377	1.382	1.377	1.134
Cep55	<a href='https://www.ncbi.nlm.nih.gov/gene/?term=74107' target="_blank"> 74107 </a>	centrosomal protein 55	protein_coding	protein_coding	2.35491	5.11562	9.66935e-06	2.49635e-05	Up in AAV	0.372	0.223	0.608	0.459	0.426	0.015	0.072	0.084	0.03	0.03
Gm7803	<a href='https://www.ncbi.nlm.nih.gov/gene/?term=665816' target="_blank"> 665816 </a>	heterogeneous nuclear ribonucleoprotein F pseudogene	processed_pseudogene	processed_pseudogene	2.35472	5.11495	1.18323e-24	1.94306e-23	Up in AAV	5.407	4.163	4.542	5.375	4.055	0.496	0.423	0.642	0.668	0.586
Tnfsf18	<a href='https://www.ncbi.nlm.nih.gov/gene/?term=240873' target="_blank"> 240873 </a>	tumor necrosis factor (ligand) superfamily, member 18	protein_coding	protein_coding	2.35331	5.10997	0.000240241	0.000506565	Up in AAV	0.515	0.087	0.488	0.946	0.574	0.089	0.098	0.02	0.018	0.087
Slc1a2	<a href='https://www.ncbi.nlm.nih.gov/gene/?term=20511' target="_blank"> 20511 </a>	solute carrier family 1 (glial high affinity glutamate transporter), member 2	protein_coding	protein_coding	2.35142	5.10326	4.16511e-14	2.76271e-13	Up in AAV	1.603	0.58	1.611	1.497	0.411	0.038	0.057	0.016	0.401	0.119
H2-T10	<a href='https://www.ncbi.nlm.nih.gov/gene/?term=15024' target="_blank"> 15024 </a>	histocompatibility 2, T region locus 10	retained_intron	polymorphic_pseudogene	2.35104	5.10191	9.92706e-19	1.02117e-17	Up in AAV	1.874	1.611	1.586	2.357	1.5	0.238	0.343	0.311	0.09	0.093
Gm7589	<a href='https://www.ncbi.nlm.nih.gov/gene/?term=665330' target="_blank"> 665330 </a>	ribosomal protein L11 pseudogene	processed_pseudogene	processed_pseudogene	2.34714	5.08815	4.17538e-09	1.65089e-08	Up in AAV	6.607	5.268	4.929	4.152	2.381	1.055	0.516	0.629	0.388	0.276
H2-DMb2	<a href='https://www.ncbi.nlm.nih.gov/gene/?term=15000' target="_blank"> 15000 </a>	histocompatibility 2, class II, locus Mb2	processed_transcript	protein_coding	2.34654	5.08602	8.14249e-10	3.48424e-09	Up in AAV	1.304	1.474	1.339	1.337	0.784	0.202	0.287	0.18	0.083	0.027
Il21r	<a href='https://www.ncbi.nlm.nih.gov/gene/?term=60504' target="_blank"> 60504 </a>	interleukin 21 receptor	protein_coding	protein_coding	2.34533	5.08177	1.92809e-09	7.94022e-09	Up in AAV	0.957	0.884	0.796	1.772	1.207	0.085	0.295	0.126	0.072	0.084
Spaca6	<a href='https://www.ncbi.nlm.nih.gov/gene/?term=75202' target="_blank"> 75202 </a>	sperm acrosome associated 6	processed_transcript	protein_coding	2.34438	5.0784	7.44889e-11	3.57851e-10	Up in AAV	2.014	1.348	1.629	3.546	2.622	0.291	0.315	0.085	0.354	0.203
P2ry10	<a href='https://www.ncbi.nlm.nih.gov/gene/?term=78826' target="_blank"> 78826 </a>	purinergic receptor P2Y, G-protein coupled 10	protein_coding	protein_coding	2.34318	5.0742	1.58552e-09	6.59659e-09	Up in AAV	0.961	0.825	1.435	1.275	0.805	0.046	0.347	0.111	0.111	0.091
Actg-ps1	<a href='https://www.ncbi.nlm.nih.gov/gene/?term=621269' target="_blank"> 621269 </a>	actin, gamma, pseudogene 1	processed_pseudogene	processed_pseudogene	2.3423	5.07111	8.85704e-08	2.97125e-07	Up in AAV	1.447	1.643	1.035	1.653	1.019	0.394	0.15	0	0.091	0.187
Adgrg5	<a href='https://www.ncbi.nlm.nih.gov/gene/?term=382045' target="_blank"> 382045 </a>	adhesion G protein-coupled receptor G5			2.3288	5.02389	3.10236e-07	9.74741e-07	Up in AAV	0.479	0.292	0.37	0.737	0.872	0.062	0.078	0.123	0.02	0.024
Dchs2	<a href='https://www.ncbi.nlm.nih.gov/gene/?term=100534287' target="_blank"> 100534287 </a>	dachsous cadherin related 2	protein_coding	protein_coding	2.3244	5.00856	5.05352e-08	1.75094e-07	Up in AAV	0.105	0.098	0.198	0.173	0.223	0.012	0.017	0.014	0.034	0.021
Cdca8	<a href='https://www.ncbi.nlm.nih.gov/gene/?term=52276' target="_blank"> 52276 </a>	cell division cycle associated 8	protein_coding	protein_coding	2.31798	4.98633	2.68519e-07	8.51013e-07	Up in AAV	0.644	0.5	1.016	1.063	0.697	0.142	0.204	0.195	0.023	0.089
Ncapg	<a href='https://www.ncbi.nlm.nih.gov/gene/?term=54392' target="_blank"> 54392 </a>	non-SMC condensin I complex, subunit G	protein_coding	protein_coding	2.31786	4.98591	2.78681e-07	8.80534e-07	Up in AAV	0.192	0.242	0.35	0.36	0.243	0.062	0.074	0.035	0.099	0.019
Trib3	<a href='https://www.ncbi.nlm.nih.gov/gene/?term=228775' target="_blank"> 228775 </a>	tribbles pseudokinase 3	protein_coding	protein_coding	2.31589	4.97913	5.94282e-18	5.74407e-17	Up in AAV	8.204	4.373	7.066	15.358	6.032	1.229	1.033	0.979	0.951	0.99
Zc3h12a	<a href='https://www.ncbi.nlm.nih.gov/gene/?term=230738' target="_blank"> 230738 </a>	zinc finger CCCH type containing 12A	protein_coding	protein_coding	2.31463	4.97475	2.41853e-24	3.91106e-23	Up in AAV	4.223	2.248	3.188	3.33	2.489	0.551	0.513	0.347	0.233	0.412
Gm12435	<a href='https://www.ncbi.nlm.nih.gov/gene/?term=100417846' target="_blank"> 100417846 </a>	heterogeneous nuclear ribonucleoprotein F pseudogene	processed_pseudogene	processed_pseudogene	2.31226	4.9666	5.34363e-07	1.63588e-06	Up in AAV	2.372	1.955	0.967	3.081	2.123	0.341	0.442	0.101	0.385	0.083
Clec11a	<a href='https://www.ncbi.nlm.nih.gov/gene/?term=20256' target="_blank"> 20256 </a>	C-type lectin domain family 11, member a	protein_coding	protein_coding	2.31218	4.96632	2.79095e-10	1.26001e-09	Up in AAV	0.777	0.863	1.924	1.279	1.112	0.145	0.308	0.135	0.049	0.119
Gm8451	<a href='https://www.ncbi.nlm.nih.gov/gene/?term=667090' target="_blank"> 667090 </a>	predicted gene 8451	processed_pseudogene	processed_pseudogene	2.31041	4.96023	2.47693e-15	1.85687e-14	Up in AAV	13.207	7.114	11.08	11.483	11.579	1.317	1.439	1.736	0.662	1.506
Ttll7	<a href='https://www.ncbi.nlm.nih.gov/gene/?term=70892' target="_blank"> 70892 </a>	tubulin tyrosine ligase-like family, member 7	protein_coding	protein_coding	2.30925	4.95624	6.28072e-35	2.17304e-33	Up in AAV	10.546	7.078	10.082	13.159	10.361	1.305	1.082	1.742	1.256	1.277
Ifit3b	<a href='https://www.ncbi.nlm.nih.gov/gene/?term=667370' target="_blank"> 667370 </a>	interferon-induced protein with tetratricopeptide repeats 3B			2.30641	4.9465	1.40186e-07	4.60418e-07	Up in AAV	11.151	8.665	11.453	11.161	17.684	1.103	1.204	3.427	0.747	1.066
Bin2	<a href='https://www.ncbi.nlm.nih.gov/gene/?term=668218' target="_blank"> 668218 </a>	bridging integrator 2	protein_coding	protein_coding	2.30448	4.93991	3.94921e-15	2.90233e-14	Up in AAV	2.342	1.404	1.892	2.35	1.281	0.11	0.199	0.547	0.206	0.254
Tlr8	<a href='https://www.ncbi.nlm.nih.gov/gene/?term=170744' target="_blank"> 170744 </a>	toll-like receptor 8	protein_coding	protein_coding	2.30236	4.93264	4.20813e-16	3.4129e-15	Up in AAV	4.343	3.399	4.874	3.746	2.887	0.345	0.579	0.777	0.444	0.231
Ptx3	<a href='https://www.ncbi.nlm.nih.gov/gene/?term=19288' target="_blank"> 19288 </a>	pentraxin related gene	protein_coding	protein_coding	2.29701	4.91437	2.20478e-06	6.26387e-06	Up in AAV	1.934	0.337	2.185	1.244	1.273	0.24	0.319	0.098	0.109	0.15
Fpr2	<a href='https://www.ncbi.nlm.nih.gov/gene/?term=14289' target="_blank"> 14289 </a>	formyl peptide receptor 2	processed_transcript	protein_coding	2.29575	4.91008	0.00279223	0.00500944	Up in AAV	2.497	0.105	0.527	0.955	0.339	0.064	0.101	0.14	0.129	0.093
Nupr1	<a href='https://www.ncbi.nlm.nih.gov/gene/?term=56312' target="_blank"> 56312 </a>	nuclear protein transcription regulator 1	protein_coding	protein_coding	2.2902	4.89123	1.51834e-24	2.47662e-23	Up in AAV	13.161	9.281	13.259	16.845	8.825	1.63	2.26	2.321	1.105	0.964
Aqp8	<a href='https://www.ncbi.nlm.nih.gov/gene/?term=11833' target="_blank"> 11833 </a>	aquaporin 8	protein_coding	protein_coding	2.28146	4.86168	2.39821e-11	1.22098e-10	Up in AAV	3.89	2.408	3.646	4.082	4.078	0.316	0.92	0.277	0.202	0.595
A030001D20Rik	<a href='https://www.ncbi.nlm.nih.gov/gene/?term=100126243' target="_blank"> 100126243 </a>	RIKEN cDNA A030001D20 gene			2.28117	4.86074	1.11185e-12	6.44371e-12	Up in AAV	1.714	1.463	1.257	1.509	1.146	0.137	0.165	0.33	0.139	0.135
Slc44a5	<a href='https://www.ncbi.nlm.nih.gov/gene/?term=242259' target="_blank"> 242259 </a>	solute carrier family 44, member 5	protein_coding	protein_coding	2.2778	4.84938	0.000677569	0.00133552	Up in AAV	0.099	0.075	0.225	0.23	0.348	0	0.105	0.029	0.02	0.017
B2m	<a href='https://www.ncbi.nlm.nih.gov/gene/?term=12010' target="_blank"> 12010 </a>	beta-2 microglobulin	protein_coding	protein_coding	2.27779	4.84934	2.98153e-59	3.31518e-57	Up in AAV	1377.33	1286.25	1577.24	1920.42	1034.33	163.336	273.892	196.644	162.402	175.578
Ypel4	<a href='https://www.ncbi.nlm.nih.gov/gene/?term=241525' target="_blank"> 241525 </a>	yippee like 4	protein_coding	protein_coding	2.2764	4.84466	2.0862e-06	5.94553e-06	Up in AAV	0.615	0.501	0.751	1.351	0.522	0.071	0.086	0.108	0.159	0.046
Prkcg	<a href='https://www.ncbi.nlm.nih.gov/gene/?term=18752' target="_blank"> 18752 </a>	protein kinase C, gamma	protein_coding	protein_coding	2.27553	4.84176	9.6045e-07	2.85975e-06	Up in AAV	0.323	0.318	0.381	0.472	1.033	0.085	0.081	0.05	0.034	0.14
H2-Ab1	<a href='https://www.ncbi.nlm.nih.gov/gene/?term=14961' target="_blank"> 14961 </a>	histocompatibility 2, class II antigen A, beta 1	protein_coding	protein_coding	2.27435	4.83779	5.73342e-20	6.57066e-19	Up in AAV	162.561	188.204	170.288	243.538	126.497	16.284	46.925	23.365	16.252	17.747
Pclaf	<a href='https://www.ncbi.nlm.nih.gov/gene/?term=68026' target="_blank"> 68026 </a>	PCNA clamp associated factor			2.27376	4.83581	0.000521948	0.0010483	Up in AAV	0.242	0.513	0.647	0.51	0.509	0	0.216	0.087	0.016	0.233
Btla	<a href='https://www.ncbi.nlm.nih.gov/gene/?term=208154' target="_blank"> 208154 </a>	B and T lymphocyte associated	protein_coding	protein_coding	2.26814	4.81701	6.36184e-09	2.46388e-08	Up in AAV	0.464	0.683	0.853	0.688	0.347	0.011	0.077	0.058	0.063	0.103
Gm20427	<a href='https://www.ncbi.nlm.nih.gov/gene/?term=NA' target="_blank"> NA </a>		retained_intron	processed_transcript	2.26779	4.81586	0.0248818	0.0378002	Up in AAV	1.649	1.923	2.21	2.658	2.308	0.064	0.113	0	0.335	0.051
Kif21b	<a href='https://www.ncbi.nlm.nih.gov/gene/?term=16565' target="_blank"> 16565 </a>	kinesin family member 21B	protein_coding	protein_coding	2.26702	4.81329	1.28988e-20	1.57093e-19	Up in AAV	0.41	0.373	0.431	0.656	0.48	0.061	0.087	0.062	0.046	0.037
Serpina3n	<a href='https://www.ncbi.nlm.nih.gov/gene/?term=20716' target="_blank"> 20716 </a>	serine (or cysteine) peptidase inhibitor, clade A, member 3N	protein_coding	protein_coding	2.26381	4.8026	3.58714e-06	9.88839e-06	Up in AAV	71.23	47.884	26.816	51.369	15.979	7.908	10.55	3.271	2.823	3.311
Smg1	<a href='https://www.ncbi.nlm.nih.gov/gene/?term=233789' target="_blank"> 233789 </a>	SMG1 nonsense mediated mRNA decay associated PI3K related kinase	protein_coding	protein_coding	2.26356	4.80174	6.10432e-123	4.23407e-120	Up in AAV	6.669	6.1	7.071	7.084	7.244	1.141	0.913	0.942	0.983	0.827
Gm10327	<a href='https://www.ncbi.nlm.nih.gov/gene/?term=100041399' target="_blank"> 100041399 </a>	glyceraldehyde-3-phosphate dehydrogenase pseudogene	processed_pseudogene	processed_pseudogene	2.26274	4.79904	2.83112e-54	2.61e-52	Up in AAV	36.946	26.547	30.374	31.932	24.641	3.913	3.68	5.255	3.337	3.567
Gm8355	<a href='https://www.ncbi.nlm.nih.gov/gene/?term=666904' target="_blank"> 666904 </a>	heat shock protein 8 pseudogene	processed_pseudogene	processed_pseudogene	2.26263	4.79865	5.56426e-81	1.4473e-78	Up in AAV	23.172	25.878	22.747	27.602	21.732	3.672	2.521	2.781	2.803	3.41
Gabrb3	<a href='https://www.ncbi.nlm.nih.gov/gene/?term=14402' target="_blank"> 14402 </a>	gamma-aminobutyric acid (GABA) A receptor, subunit beta 3	protein_coding	protein_coding	2.26228	4.79748	0.000143939	0.000313535	Up in AAV	0.415	0.069	0.157	0.194	0.133	0.032	0.017	0.073	0	0.008
Gbp7	<a href='https://www.ncbi.nlm.nih.gov/gene/?term=229900' target="_blank"> 229900 </a>	guanylate binding protein 7	protein_coding	protein_coding	2.26198	4.79651	7.344e-54	6.36743e-52	Up in AAV	10.083	9.424	9.633	12.1	9.825	1.085	1.686	1.459	1.45	1.095
Foxm1	<a href='https://www.ncbi.nlm.nih.gov/gene/?term=14235' target="_blank"> 14235 </a>	forkhead box M1	processed_transcript	protein_coding	2.25693	4.77974	1.74238e-08	6.37773e-08	Up in AAV	0.357	0.228	0.833	0.684	0.494	0.059	0.1	0.222	0.086	0.029
Arntl2	<a href='https://www.ncbi.nlm.nih.gov/gene/?term=272322' target="_blank"> 272322 </a>	aryl hydrocarbon receptor nuclear translocator-like 2	processed_transcript	protein_coding	2.2546	4.77202	9.65724e-12	5.06909e-11	Up in AAV	0.731	0.683	1.058	0.626	0.665	0.199	0.143	0.074	0.12	0.052
Retnla	<a href='https://www.ncbi.nlm.nih.gov/gene/?term=57262' target="_blank"> 57262 </a>	resistin like alpha	protein_coding	protein_coding	2.2543	4.77102	6.7637e-07	2.04356e-06	Up in AAV	6.435	16.968	7.682	5.87	3.015	0.796	1.971	0.56	1.114	0.636
Gm12816	<a href='https://www.ncbi.nlm.nih.gov/gene/?term=433745' target="_blank"> 433745 </a>	predicted gene 12816	processed_pseudogene	processed_pseudogene	2.25346	4.76827	2.9909e-08	1.06465e-07	Up in AAV	1.444	0.9	1.403	1.26	0.672	0.206	0.108	0.113	0.157	0.157
Trim30b	<a href='https://www.ncbi.nlm.nih.gov/gene/?term=244183' target="_blank"> 244183 </a>	tripartite motif-containing 30B	retained_intron	protein_coding	2.2485	4.75189	0.00187784	0.00346017	Up in AAV	0.378	0.062	0.171	0.179	0.081	0	0.026	0.032	0.025	0.028
Arhgap4	<a href='https://www.ncbi.nlm.nih.gov/gene/?term=171207' target="_blank"> 171207 </a>	Rho GTPase activating protein 4	protein_coding	protein_coding	2.24757	4.74882	2.31689e-13	1.43181e-12	Up in AAV	1.262	0.946	1.251	1.369	1.408	0.363	0.205	0.182	0.21	0.079
Mir100hg	<a href='https://www.ncbi.nlm.nih.gov/gene/?term=73144' target="_blank"> 73144 </a>	Mir100 Mirlet7a-2 Mir125b-1 cluster host gene			2.24488	4.73997	1.22518e-16	1.03816e-15	Up in AAV	2.362	1.102	2.945	3.358	2.85	0.351	0.3	0.477	0.332	0.207
Rpl21-ps10	<a href='https://www.ncbi.nlm.nih.gov/gene/?term=665821' target="_blank"> 665821 </a>	ribosomal protein L21, pseudogene 10	processed_pseudogene	processed_pseudogene	2.2438	4.73642	1.5666e-20	1.8937e-19	Up in AAV	12.181	13.04	12.737	11.885	9.958	2.503	1.302	0.657	1.938	1.345
Gm16209	<a href='https://www.ncbi.nlm.nih.gov/gene/?term=100418381' target="_blank"> 100418381 </a>	translocase of inner mitochondrial membrane 23 homolog pseudogene	processed_pseudogene	processed_pseudogene	2.2409	4.72692	1.66667e-09	6.91449e-09	Up in AAV	3.131	4.175	3.298	3.092	1.991	0.58	0.337	0.262	0.57	0.215
Snhg14	<a href='https://www.ncbi.nlm.nih.gov/gene/?term=52480' target="_blank"> 52480 </a>	small nucleolar RNA host gene 14			2.23984	4.72343	1.02561e-07	3.4201e-07	Up in AAV	1.012	0.839	0.785	0.982	2.014	0.146	0.274	0.335	0.132	0.248
Gm4691	<a href='https://www.ncbi.nlm.nih.gov/gene/?term=100043853' target="_blank"> 100043853 </a>	glyceraldehyde-3-phosphate dehydrogenase pseudogene	processed_transcript	transcribed_processed_pseudogene	2.23923	4.72144	7.29388e-63	9.31953e-61	Up in AAV	29.194	26.676	31.947	30.561	21.908	3.164	4.752	4.653	2.926	3.167
Gm8756	<a href='https://www.ncbi.nlm.nih.gov/gene/?term=667676' target="_blank"> 667676 </a>	glyceraldehyde-3-phosphate dehydrogenase pseudogene	processed_pseudogene	processed_pseudogene	2.23351	4.70276	8.85721e-19	9.16293e-18	Up in AAV	3.646	4.05	4.747	3.516	2.862	0.451	0.575	0.485	0.443	0.533
Col4a4	<a href='https://www.ncbi.nlm.nih.gov/gene/?term=12829' target="_blank"> 12829 </a>	collagen, type IV, alpha 4	protein_coding	protein_coding	2.22851	4.68648	3.19939e-25	5.54789e-24	Up in AAV	1.157	1.349	2.195	1.617	1.934	0.204	0.289	0.284	0.184	0.16
Gm9396	<a href='https://www.ncbi.nlm.nih.gov/gene/?term=668844' target="_blank"> 668844 </a>	predicted gene 9396	protein_coding	protein_coding	2.22733	4.68268	3.32035e-11	1.66486e-10	Up in AAV	13.116	7.611	7.066	7.97	5.121	1.615	0.844	1.085	0.55	1.464
Serpine1	<a href='https://www.ncbi.nlm.nih.gov/gene/?term=18787' target="_blank"> 18787 </a>	serine (or cysteine) peptidase inhibitor, clade E, member 1	protein_coding	protein_coding	2.22718	4.68217	9.86853e-10	4.1896e-09	Up in AAV	117.362	48.436	114.949	103.542	75.236	14.237	9.995	21.256	5.638	8.992
Cd46	<a href='https://www.ncbi.nlm.nih.gov/gene/?term=17221' target="_blank"> 17221 </a>	CD46 antigen, complement regulatory protein	protein_coding	protein_coding	2.22445	4.67333	4.6024e-08	1.60341e-07	Up in AAV	0.247	0.165	0.202	0.361	0.301	0.034	0.101	0.006	0.077	0.034
Sel1l3	<a href='https://www.ncbi.nlm.nih.gov/gene/?term=231238' target="_blank"> 231238 </a>	sel-1 suppressor of lin-12-like 3 (C. elegans)	protein_coding	protein_coding	2.22339	4.66989	0.000452274	0.000919318	Up in AAV	0.235	0.189	0.251	0.298	0.62	0.015	0.116	0.059	0	0.03
Gm3534	<a href='https://www.ncbi.nlm.nih.gov/gene/?term=100041831' target="_blank"> 100041831 </a>	glyceraldehyde-3-phosphate dehydrogenase pseudogene	processed_pseudogene	processed_pseudogene	2.22199	4.66538	8.87507e-49	6.18537e-47	Up in AAV	11.475	10.211	12.291	10.473	9.601	1.515	1.466	1.846	1.285	1.186
Naip6	<a href='https://www.ncbi.nlm.nih.gov/gene/?term=17952' target="_blank"> 17952 </a>	NLR family, apoptosis inhibitory protein 6	protein_coding	protein_coding	2.2185	4.65409	9.0841e-13	5.32043e-12	Up in AAV	0.437	0.311	0.453	0.469	0.429	0.031	0.052	0.086	0.08	0.026
Gm6430	<a href='https://www.ncbi.nlm.nih.gov/gene/?term=623430' target="_blank"> 623430 </a>	heterogeneous nuclear ribonucleoprotein F pseudogene	processed_pseudogene	processed_pseudogene	2.21657	4.64788	1.29844e-19	1.43716e-18	Up in AAV	3.328	2.51	3.199	3.34	2.512	0.385	0.455	0.276	0.263	0.569
Prg4	<a href='https://www.ncbi.nlm.nih.gov/gene/?term=96875' target="_blank"> 96875 </a>	proteoglycan 4 (megakaryocyte stimulating factor, articular superficial zone protein)	protein_coding	protein_coding	2.2163	4.64702	1.06184e-13	6.77772e-13	Up in AAV	12.793	7.697	7.035	12.847	6.975	1.516	1.728	0.487	1.068	0.673
Mpp3	<a href='https://www.ncbi.nlm.nih.gov/gene/?term=13384' target="_blank"> 13384 </a>	membrane protein, palmitoylated 3 (MAGUK p55 subfamily member 3)	protein_coding	protein_coding	2.21376	4.63882	1.0722e-07	3.56404e-07	Up in AAV	0.379	0.409	1.236	0.473	1.005	0.112	0.079	0.069	0.059	0.074
Snhg15	<a href='https://www.ncbi.nlm.nih.gov/gene/?term=100041286' target="_blank"> 100041286 </a>	small nucleolar RNA host gene 15			2.21311	4.63673	3.22597e-08	1.14441e-07	Up in AAV	2.608	1.485	1.763	2.11	2.114	0.323	0.269	0.27	0.243	0.405
Map11	<a href='https://www.ncbi.nlm.nih.gov/gene/?term=NA' target="_blank"> NA </a>				2.21228	4.63406	3.51519e-26	6.59823e-25	Up in AAV	2.188	2.251	2.391	3.158	2.602	0.416	0.424	0.428	0.211	0.328
Snhg16	<a href='https://www.ncbi.nlm.nih.gov/gene/?term=66293' target="_blank"> 66293 </a>	small nucleolar RNA host gene 16			2.21029	4.62768	6.31068e-09	2.44472e-08	Up in AAV	2.375	2.041	2.218	2.935	1.874	0.729	0.512	0.164	0.018	0.121
Nek2	<a href='https://www.ncbi.nlm.nih.gov/gene/?term=18005' target="_blank"> 18005 </a>	NIMA (never in mitosis gene a)-related expressed kinase 2	protein_coding	protein_coding	2.20869	4.62256	9.17353e-05	0.000205975	Up in AAV	0.208	0.104	0.401	0.432	0.336	0.022	0.058	0.06	0.043	0.011
Inhba	<a href='https://www.ncbi.nlm.nih.gov/gene/?term=16323' target="_blank"> 16323 </a>	inhibin beta-A	protein_coding	protein_coding	2.20731	4.61814	3.32872e-18	3.2783e-17	Up in AAV	1.407	0.822	1.111	1.463	1.46	0.137	0.258	0.141	0.272	0.183
Ifit3	<a href='https://www.ncbi.nlm.nih.gov/gene/?term=15959' target="_blank"> 15959 </a>	interferon-induced protein with tetratricopeptide repeats 3	protein_coding	protein_coding	2.2057	4.61298	1.17841e-17	1.10384e-16	Up in AAV	34.76	21.057	29.776	31.775	44.291	3.122	4.622	6.994	3.275	3.437
Gm45338	<a href='https://www.ncbi.nlm.nih.gov/gene/?term=NA' target="_blank"> NA </a>				2.19994	4.59459	5.2587e-10	2.29956e-09	Up in AAV	4.695	2.296	2.804	4.149	3.237	0.231	0.686	0.631	0.531	0.179
Ckap2l	<a href='https://www.ncbi.nlm.nih.gov/gene/?term=70466' target="_blank"> 70466 </a>	cytoskeleton associated protein 2-like	protein_coding	protein_coding	2.19783	4.58789	5.64055e-07	1.72063e-06	Up in AAV	0.433	0.31	0.821	0.752	0.557	0.011	0.143	0.082	0.063	0.072
Comp	<a href='https://www.ncbi.nlm.nih.gov/gene/?term=12845' target="_blank"> 12845 </a>	cartilage oligomeric matrix protein	protein_coding	protein_coding	2.19726	4.58606	7.59741e-11	3.64265e-10	Up in AAV	3.613	5.11	8.185	4.904	1.877	0.842	0.876	0.724	0.789	0.24
Gm20559	<a href='https://www.ncbi.nlm.nih.gov/gene/?term=330256' target="_blank"> 330256 </a>	predicted gene, 20559			2.19721	4.58593	4.53714e-17	4.01995e-16	Up in AAV	2.647	3.553	4.338	4.248	4.149	0.259	0.964	0.86	0.8	0.619
Hvcn1	<a href='https://www.ncbi.nlm.nih.gov/gene/?term=74096' target="_blank"> 74096 </a>	hydrogen voltage-gated channel 1	protein_coding	protein_coding	2.19594	4.58189	8.47268e-20	9.59667e-19	Up in AAV	1.354	1.538	1.73	1.741	2.058	0.25	0.306	0.209	0.19	0.197
Dok3	<a href='https://www.ncbi.nlm.nih.gov/gene/?term=27261' target="_blank"> 27261 </a>	docking protein 3	protein_coding	protein_coding	2.19406	4.57593	5.91399e-15	4.26874e-14	Up in AAV	3.02	2.018	2.822	2.545	2.046	0.558	0.642	0.593	0.244	0.144
C3	<a href='https://www.ncbi.nlm.nih.gov/gene/?term=12266' target="_blank"> 12266 </a>	complement component 3	protein_coding	protein_coding	2.19215	4.56985	5.40301e-30	1.3339e-28	Up in AAV	174.128	194.197	128.859	166.094	89.544	20.115	21.062	11.442	20.904	17.233
Gm12419	<a href='https://www.ncbi.nlm.nih.gov/gene/?term=100417804' target="_blank"> 100417804 </a>	predicted gene 12419	processed_pseudogene	processed_pseudogene	2.18782	4.55617	1.02347e-14	7.16728e-14	Up in AAV	5	4.294	4.732	4.948	3.35	0.803	0.743	0.679	0.324	0.45
P2rx6	<a href='https://www.ncbi.nlm.nih.gov/gene/?term=18440' target="_blank"> 18440 </a>	purinergic receptor P2X, ligand-gated ion channel, 6	protein_coding	protein_coding	2.1853	4.54821	2.73349e-18	2.71226e-17	Up in AAV	1.779	1.342	1.46	1.477	1.24	0.21	0.189	0.343	0.197	0.118
Jsrp1	<a href='https://www.ncbi.nlm.nih.gov/gene/?term=71912' target="_blank"> 71912 </a>	junctional sarcoplasmic reticulum protein 1	protein_coding	protein_coding	2.18515	4.54773	3.43128e-08	1.21281e-07	Up in AAV	2.201	1.505	2.6	1.983	1.306	0.115	0.478	0.197	0.361	0.335
Ptprc	<a href='https://www.ncbi.nlm.nih.gov/gene/?term=19264' target="_blank"> 19264 </a>	protein tyrosine phosphatase, receptor type, C	retained_intron	protein_coding	2.18446	4.54557	3.9831e-54	3.55938e-52	Up in AAV	8.267	6.502	6.389	8.855	5.849	0.877	1.059	0.899	1.099	0.885
Rps18-ps1	<a href='https://www.ncbi.nlm.nih.gov/gene/?term=100039979' target="_blank"> 100039979 </a>	ribosomal protein S18, pseudogene 1	processed_pseudogene	processed_pseudogene	2.18149	4.53622	6.61212e-08	2.25608e-07	Up in AAV	8.366	5.757	5.816	4.18	3.195	0.961	1.245	0.573	0.396	0.586
Usp18	<a href='https://www.ncbi.nlm.nih.gov/gene/?term=24110' target="_blank"> 24110 </a>	ubiquitin specific peptidase 18	protein_coding	protein_coding	2.18141	4.53598	3.61629e-22	5.01188e-21	Up in AAV	9.245	5.53	12.202	10.302	10.068	1.122	1.631	1.626	0.941	1.166
Ptgs2	<a href='https://www.ncbi.nlm.nih.gov/gene/?term=19225' target="_blank"> 19225 </a>	prostaglandin-endoperoxide synthase 2	protein_coding	protein_coding	2.18126	4.5355	4.03633e-09	1.59851e-08	Up in AAV	0.93	0.441	0.636	1.084	1.004	0.071	0.15	0.07	0.179	0.113
Sesn2	<a href='https://www.ncbi.nlm.nih.gov/gene/?term=230784' target="_blank"> 230784 </a>	sestrin 2	protein_coding	protein_coding	2.17753	4.52378	2.11571e-14	1.44074e-13	Up in AAV	3.273	2.065	3.693	7.603	3.012	0.532	0.569	0.754	0.478	0.472
Gm6767	<a href='https://www.ncbi.nlm.nih.gov/gene/?term=627543' target="_blank"> 627543 </a>	eukaryotic translation elongation factor 1 alpha 1 pseudogene	processed_pseudogene	processed_pseudogene	2.17602	4.51904	2.69505e-15	2.00798e-14	Up in AAV	3.908	2.953	3.205	4.419	1.722	0.505	0.528	0.326	0.486	0.273
Tspan32	<a href='https://www.ncbi.nlm.nih.gov/gene/?term=27027' target="_blank"> 27027 </a>	tetraspanin 32	protein_coding	protein_coding	2.17399	4.51269	3.91279e-09	1.55423e-08	Up in AAV	1.321	0.882	1.11	1.941	0.973	0.156	0.176	0.027	0.082	0.271
4933407K13Rik	<a href='https://www.ncbi.nlm.nih.gov/gene/?term=74396' target="_blank"> 74396 </a>	RIKEN cDNA 4933407K13 gene	processed_transcript	processed_transcript	2.17305	4.50974	4.52429e-08	1.57809e-07	Up in AAV	0.398	0.387	0.35	0.428	0.269	0.035	0.08	0.074	0.064	0.008
Gm6745	<a href='https://www.ncbi.nlm.nih.gov/gene/?term=627317' target="_blank"> 627317 </a>	ribosomal protein L11 pseudogene			2.17235	4.50756	4.06387e-07	1.26241e-06	Up in AAV	3.314	3.285	3.766	3.331	1.605	0.416	0.804	0.14	0.468	0.268
Arhgdig	<a href='https://www.ncbi.nlm.nih.gov/gene/?term=14570' target="_blank"> 14570 </a>	Rho GDP dissociation inhibitor (GDI) gamma	nonsense_mediated_decay	protein_coding	2.17184	4.50598	1.10281e-08	4.1337e-08	Up in AAV	4.859	2.213	3.378	4.733	2.336	0.955	0.655	0.26	0.423	0.179
Gm14633	<a href='https://www.ncbi.nlm.nih.gov/gene/?term=102639974' target="_blank"> 102639974 </a>	40S ribosomal protein S23 pseudogene	processed_pseudogene	processed_pseudogene	2.17032	4.50124	1.17732e-15	9.13144e-15	Up in AAV	7.659	7.318	9.558	7.761	5.782	1.253	1.031	0.683	1.313	0.896
Prc1	<a href='https://www.ncbi.nlm.nih.gov/gene/?term=233406' target="_blank"> 233406 </a>	protein regulator of cytokinesis 1	protein_coding	protein_coding	2.17015	4.5007	3.59171e-06	9.89829e-06	Up in AAV	0.875	0.531	2.073	1.512	1.439	0.047	0.389	0.228	0.143	0.151
Lag3	<a href='https://www.ncbi.nlm.nih.gov/gene/?term=16768' target="_blank"> 16768 </a>	lymphocyte-activation gene 3	protein_coding	protein_coding	2.16862	4.49594	1.80717e-09	7.46335e-09	Up in AAV	1.055	0.768	1.636	1.581	0.949	0.245	0.269	0.2	0.041	0.217
Gm5921	<a href='https://www.ncbi.nlm.nih.gov/gene/?term=546164' target="_blank"> 546164 </a>	ribosomal protein S2 pseudogene	processed_pseudogene	processed_pseudogene	2.1669	4.49058	2.74747e-20	3.23783e-19	Up in AAV	4.696	5.338	5.878	5.243	3.51	0.59	0.994	0.581	0.654	0.645
Sh3bp2	<a href='https://www.ncbi.nlm.nih.gov/gene/?term=24055' target="_blank"> 24055 </a>	SH3-domain binding protein 2	protein_coding	protein_coding	2.16491	4.48438	9.17298e-34	2.88582e-32	Up in AAV	2.72	2.146	2.706	3.667	2.608	0.326	0.428	0.34	0.321	0.3
Trim30d	<a href='https://www.ncbi.nlm.nih.gov/gene/?term=209387' target="_blank"> 209387 </a>	tripartite motif-containing 30D	protein_coding	protein_coding	2.16141	4.47351	3.34983e-27	6.9015e-26	Up in AAV	3.76	3.16	4.397	3.459	4.223	0.566	0.684	0.801	0.484	0.38
Il17re	<a href='https://www.ncbi.nlm.nih.gov/gene/?term=57890' target="_blank"> 57890 </a>	interleukin 17 receptor E	protein_coding	protein_coding	2.16035	4.47024	1.89003e-07	6.10831e-07	Up in AAV	0.702	0.441	0.508	0.938	1.035	0.144	0.16	0.047	0.09	0.062
Ric3	<a href='https://www.ncbi.nlm.nih.gov/gene/?term=320360' target="_blank"> 320360 </a>	RIC3 acetylcholine receptor chaperone	protein_coding	protein_coding	2.15953	4.4677	3.692e-52	2.97114e-50	Up in AAV	2.433	1.986	2.273	2.133	2.05	0.262	0.233	0.297	0.242	0.268
Lrrn1	<a href='https://www.ncbi.nlm.nih.gov/gene/?term=16979' target="_blank"> 16979 </a>	leucine rich repeat protein 1, neuronal	protein_coding	protein_coding	2.15908	4.46631	0.000295056	0.000614847	Up in AAV	0.143	0.168	0.347	0.291	0.271	0.01	0	0.086	0.029	0.047
Gm8995	<a href='https://www.ncbi.nlm.nih.gov/gene/?term=668139' target="_blank"> 668139 </a>	predicted gene 8995	unprocessed_pseudogene	unprocessed_pseudogene	2.1575	4.4614	1.42786e-65	2.03904e-63	Up in AAV	5.655	5.791	7.269	7.332	5.408	1.21	0.778	0.873	0.823	0.627
Kif22	<a href='https://www.ncbi.nlm.nih.gov/gene/?term=110033' target="_blank"> 110033 </a>	kinesin family member 22	protein_coding	protein_coding	2.1572	4.46049	2.63564e-05	6.41021e-05	Up in AAV	0.75	0.258	1.113	0.645	0.395	0.475	0.149	0.171	0.101	0.033
Rpl27-ps1	<a href='https://www.ncbi.nlm.nih.gov/gene/?term=622236' target="_blank"> 622236 </a>	ribosomal protein L27, pseudogene 1	processed_pseudogene	processed_pseudogene	2.15526	4.45448	5.02064e-05	0.000117178	Up in AAV	5.601	3.374	3.845	3.754	1.996	0.678	0.77	0.948	0.155	0
Ifrd1	<a href='https://www.ncbi.nlm.nih.gov/gene/?term=15982' target="_blank"> 15982 </a>	interferon-related developmental regulator 1	protein_coding	protein_coding	2.15441	4.45186	1.60479e-37	6.4218e-36	Up in AAV	62.57	51.384	75.593	85.04	68.031	13.564	8.71	12.041	5.207	7.084
Itga4	<a href='https://www.ncbi.nlm.nih.gov/gene/?term=16401' target="_blank"> 16401 </a>	integrin alpha 4	processed_transcript	protein_coding	2.15393	4.45039	6.50954e-47	4.19549e-45	Up in AAV	0.943	1.207	1.161	1.224	0.888	0.167	0.198	0.135	0.136	0.112
Fcgr4	<a href='https://www.ncbi.nlm.nih.gov/gene/?term=246256' target="_blank"> 246256 </a>	Fc receptor, IgG, low affinity IV	protein_coding	protein_coding	2.14686	4.42863	7.63751e-09	2.9176e-08	Up in AAV	9.286	3.813	4.776	7.916	3.432	0.514	1.163	1.455	0.404	0.475
Gm12416	<a href='https://www.ncbi.nlm.nih.gov/gene/?term=668010' target="_blank"> 668010 </a>	glyceraldehyde-3-phosphate dehydrogenase pseudogene	processed_pseudogene	processed_pseudogene	2.14683	4.42854	7.5659e-30	1.84598e-28	Up in AAV	11.01	8.23	9.949	10.884	7.287	1.484	1.308	1.992	1.025	0.911
Adamts6	<a href='https://www.ncbi.nlm.nih.gov/gene/?term=108154' target="_blank"> 108154 </a>	a disintegrin-like and metallopeptidase (reprolysin type) with thrombospondin type 1 motif, 6	protein_coding	protein_coding	2.14448	4.42132	5.70966e-18	5.52604e-17	Up in AAV	0.56	0.406	0.43	0.683	0.465	0.089	0.077	0.074	0.052	0.079
BC147527	<a href='https://www.ncbi.nlm.nih.gov/gene/?term=625360' target="_blank"> 625360 </a>	cDNA sequence BC147527	protein_coding	protein_coding	2.14356	4.4185	3.25604e-05	7.82115e-05	Up in AAV	0.378	0.531	0.601	0.977	0.288	0.022	0.078	0.095	0.065	0.266
Psd4	<a href='https://www.ncbi.nlm.nih.gov/gene/?term=215632' target="_blank"> 215632 </a>	pleckstrin and Sec7 domain containing 4	protein_coding	protein_coding	2.14309	4.41707	7.26144e-22	9.83909e-21	Up in AAV	1.149	1.215	1.002	1.826	0.923	0.079	0.407	0.203	0.4	0.12
Gcsam	<a href='https://www.ncbi.nlm.nih.gov/gene/?term=14525' target="_blank"> 14525 </a>	germinal center associated, signaling and motility	protein_coding	protein_coding	2.14058	4.40938	1.46458e-07	4.79825e-07	Up in AAV	0.334	0.468	0.381	0.551	0.313	0.03	0.1	0.033	0.05	0.076
4933439C10Rik	<a href='https://www.ncbi.nlm.nih.gov/gene/?term=74476' target="_blank"> 74476 </a>	RIKEN cDNA 4933439C10 gene	processed_transcript	processed_transcript	2.14056	4.40934	4.65434e-07	1.43634e-06	Up in AAV	1.076	0.785	0.895	1.128	1.254	0.365	0.21	0.334	0.157	0.171
Ankrd23	<a href='https://www.ncbi.nlm.nih.gov/gene/?term=78321' target="_blank"> 78321 </a>	ankyrin repeat domain 23	protein_coding	protein_coding	2.14021	4.40826	3.2144e-20	3.76677e-19	Up in AAV	388.249	239.898	328.764	408.219	557.233	58.795	69.024	42.851	64.924	74.706
Rnf208	<a href='https://www.ncbi.nlm.nih.gov/gene/?term=68846' target="_blank"> 68846 </a>	ring finger protein 208	protein_coding	protein_coding	2.13685	4.39801	2.20988e-05	5.4346e-05	Up in AAV	0.551	0.906	1.406	0.78	0.537	0.031	0.229	0.106	0.077	0.221
H2-Eb1	<a href='https://www.ncbi.nlm.nih.gov/gene/?term=14969' target="_blank"> 14969 </a>	histocompatibility 2, class II antigen E beta	protein_coding	protein_coding	2.13672	4.39761	2.82104e-19	3.05284e-18	Up in AAV	191.515	231.264	210.101	281.87	152.285	22.215	58.411	35.588	21.493	23.618
Slc1a1	<a href='https://www.ncbi.nlm.nih.gov/gene/?term=20510' target="_blank"> 20510 </a>	solute carrier family 1 (neuronal/epithelial high affinity glutamate transporter, system Xag), member 1	retained_intron	protein_coding	2.13621	4.39605	1.18291e-23	1.82912e-22	Up in AAV	1.965	1.983	2.601	2.524	2.549	0.24	0.462	0.426	0.302	0.192
Ngef	<a href='https://www.ncbi.nlm.nih.gov/gene/?term=53972' target="_blank"> 53972 </a>	neuronal guanine nucleotide exchange factor	protein_coding	protein_coding	2.13405	4.38948	2.22837e-07	7.14314e-07	Up in AAV	0.546	0.485	0.509	0.975	0.627	0.041	0.159	0.061	0.097	0.054
Wdfy4	<a href='https://www.ncbi.nlm.nih.gov/gene/?term=545030' target="_blank"> 545030 </a>	WD repeat and FYVE domain containing 4	protein_coding	protein_coding	2.13255	4.38492	9.09247e-48	6.02004e-46	Up in AAV	1.924	1.884	1.912	2.067	1.291	0.355	0.48	0.704	0.171	0.151
Lilrb4a	<a href='https://www.ncbi.nlm.nih.gov/gene/?term=14728' target="_blank"> 14728 </a>	leukocyte immunoglobulin-like receptor, subfamily B, member 4A			2.13176	4.38251	1.65082e-14	1.13585e-13	Up in AAV	11.478	5.294	6.284	9.051	8.259	1.287	2.355	0.981	1.172	1.251
Tnxb	<a href='https://www.ncbi.nlm.nih.gov/gene/?term=81877' target="_blank"> 81877 </a>	tenascin XB	protein_coding	protein_coding	2.12946	4.37553	1.57864e-132	1.21024e-129	Up in AAV	12.544	11.422	11.216	11.749	9.756	1.851	1.634	1.774	1.83	1.574
Cracr2a	<a href='https://www.ncbi.nlm.nih.gov/gene/?term=381812' target="_blank"> 381812 </a>	calcium release activated channel regulator 2A	protein_coding	protein_coding	2.12851	4.37266	1.74472e-16	1.46139e-15	Up in AAV	0.412	0.417	0.503	0.387	0.426	0.05	0.078	0.071	0.138	0.044
Padi2	<a href='https://www.ncbi.nlm.nih.gov/gene/?term=18600' target="_blank"> 18600 </a>	peptidyl arginine deiminase, type II	protein_coding	protein_coding	2.12805	4.37125	1.27772e-16	1.08079e-15	Up in AAV	0.608	0.811	0.803	0.668	0.684	0.073	0.133	0.163	0.059	0.308
Gm49204	<a href='https://www.ncbi.nlm.nih.gov/gene/?term=NA' target="_blank"> NA </a>				2.12741	4.36932	0.000607836	0.00120689	Up in AAV	0.129	0.066	0.187	0.187	0.273	0.045	0.026	0	0.042	0.018
Socs1	<a href='https://www.ncbi.nlm.nih.gov/gene/?term=12703' target="_blank"> 12703 </a>	suppressor of cytokine signaling 1	protein_coding	protein_coding	2.12535	4.36308	6.19177e-09	2.40313e-08	Up in AAV	0.491	0.608	0.563	0.882	0.539	0.058	0.157	0.049	0.104	0.086
Ccl12	<a href='https://www.ncbi.nlm.nih.gov/gene/?term=20293' target="_blank"> 20293 </a>	chemokine (C-C motif) ligand 12	protein_coding	protein_coding	2.12087	4.34955	9.95504e-05	0.000222298	Up in AAV	10.451	2.897	3.67	8.462	5.621	0	1.638	0.991	0.906	0.873
Gm4070	<a href='https://www.ncbi.nlm.nih.gov/gene/?term=NA' target="_blank"> NA </a>		protein_coding	protein_coding	2.11963	4.34582	3.75853e-10	1.67524e-09	Up in AAV	13.105	10.541	13.586	14.548	13.173	1.096	2.409	3.93	0.648	1.397
Gpr132	<a href='https://www.ncbi.nlm.nih.gov/gene/?term=56696' target="_blank"> 56696 </a>	G protein-coupled receptor 132	protein_coding	protein_coding	2.11917	4.34444	4.10392e-10	1.82138e-09	Up in AAV	0.654	0.604	0.66	1.132	0.85	0.141	0.127	0.078	0.128	0.083
Traf3ip3	<a href='https://www.ncbi.nlm.nih.gov/gene/?term=215243' target="_blank"> 215243 </a>	TRAF3 interacting protein 3	protein_coding	protein_coding	2.11917	4.34444	2.15978e-08	7.8257e-08	Up in AAV	1.168	0.799	1.427	1.575	0.842	0.143	0.293	0.101	0.535	0.142
Gm7476	<a href='https://www.ncbi.nlm.nih.gov/gene/?term=665071' target="_blank"> 665071 </a>	60S ribosomal protein L10 (QM protein homolog)			2.11839	4.34208	2.17564e-12	1.22357e-11	Up in AAV	6.232	5.371	4.553	5.879	3.255	0.773	0.532	0.492	0.623	1.08
Oasl1	<a href='https://www.ncbi.nlm.nih.gov/gene/?term=231655' target="_blank"> 231655 </a>	2'-5' oligoadenylate synthetase-like 1	protein_coding	protein_coding	2.11692	4.33768	4.00532e-14	2.66278e-13	Up in AAV	2.502	1.551	2.964	2.879	3.335	0.463	0.522	0.339	0.431	0.201
Gm6682	<a href='https://www.ncbi.nlm.nih.gov/gene/?term=626534' target="_blank"> 626534 </a>	tubulin, alpha 1C pseudogene	processed_pseudogene	processed_pseudogene	2.11598	4.33483	1.35461e-16	1.14251e-15	Up in AAV	4.191	4.565	4.884	5.026	3.101	0.614	0.93	0.869	0.521	0.197
Fgr	<a href='https://www.ncbi.nlm.nih.gov/gene/?term=14191' target="_blank"> 14191 </a>	FGR proto-oncogene, Src family tyrosine kinase	protein_coding	protein_coding	2.11379	4.32826	4.31724e-05	0.000101789	Up in AAV	1.382	0.249	0.314	0.593	0.288	0.06	0.1	0.067	0.051	0.157
Gm5160	<a href='https://www.ncbi.nlm.nih.gov/gene/?term=382096' target="_blank"> 382096 </a>	peptidylprolyl isomerase A pseudogene chr18_148.1	protein_coding	protein_coding	2.1112	4.32051	2.42619e-08	8.73667e-08	Up in AAV	6.368	3.812	5.528	4.614	3.927	0.878	0.785	0.753	0.125	0.731
Akna	<a href='https://www.ncbi.nlm.nih.gov/gene/?term=100182' target="_blank"> 100182 </a>	AT-hook transcription factor	protein_coding	protein_coding	2.10855	4.31258	1.5981e-47	1.0533e-45	Up in AAV	2.399	2.857	2.415	2.549	1.904	0.307	0.423	0.381	0.367	0.343
Rnf213	<a href='https://www.ncbi.nlm.nih.gov/gene/?term=672511' target="_blank"> 672511 </a>	ring finger protein 213	protein_coding	protein_coding	2.10652	4.30652	3.66143e-24	5.86715e-23	Up in AAV	7.127	5.609	8.582	6.501	9.801	1.071	1.076	1.44	1.398	0.681
Anks3	<a href='https://www.ncbi.nlm.nih.gov/gene/?term=72615' target="_blank"> 72615 </a>	ankyrin repeat and sterile alpha motif domain containing 3	protein_coding	protein_coding	2.10465	4.30094	1.11119e-29	2.67974e-28	Up in AAV	3.939	5.179	4.882	5.843	5.204	1	0.748	1.051	0.392	0.755
Cda	<a href='https://www.ncbi.nlm.nih.gov/gene/?term=72269' target="_blank"> 72269 </a>	cytidine deaminase	retained_intron	protein_coding	2.10205	4.2932	7.75192e-11	3.70941e-10	Up in AAV	4.694	2.4	3.235	5.183	3.662	0.426	0.41	0.578	0.848	0.603
Selplg	<a href='https://www.ncbi.nlm.nih.gov/gene/?term=20345' target="_blank"> 20345 </a>	selectin, platelet (p-selectin) ligand	protein_coding	protein_coding	2.10152	4.29163	5.24191e-28	1.1245e-26	Up in AAV	10.778	8.449	9.575	10.068	5.927	0.878	1.761	1.359	1.222	1.136
Lrp2bp	<a href='https://www.ncbi.nlm.nih.gov/gene/?term=67620' target="_blank"> 67620 </a>	Lrp2 binding protein	protein_coding	protein_coding	2.09941	4.28534	9.964e-10	4.22643e-09	Up in AAV	0.609	1.031	1.483	1.033	1.559	0.305	0.293	0.208	0.079	0.227
Spn	<a href='https://www.ncbi.nlm.nih.gov/gene/?term=20737' target="_blank"> 20737 </a>	sialophorin	nonsense_mediated_decay	protein_coding	2.09831	4.28206	5.31497e-26	9.72586e-25	Up in AAV	2.135	1.788	1.875	2.632	1.779	0.253	0.432	0.412	0.264	0.261
Lgals4	<a href='https://www.ncbi.nlm.nih.gov/gene/?term=16855' target="_blank"> 16855 </a>	lectin, galactose binding, soluble 4	protein_coding	protein_coding	2.09685	4.27774	2.19621e-15	1.65494e-14	Up in AAV	6.069	5.388	5.722	6.059	8.902	0.961	0.644	0.895	0.72	1.456
Kcnj4	<a href='https://www.ncbi.nlm.nih.gov/gene/?term=16520' target="_blank"> 16520 </a>	potassium inwardly-rectifying channel, subfamily J, member 4	protein_coding	protein_coding	2.09574	4.27447	6.6312e-06	1.75746e-05	Up in AAV	1.052	0.352	0.687	0.71	0.37	0.162	0.065	0.142	0.037	0.089
H2-DMb1	<a href='https://www.ncbi.nlm.nih.gov/gene/?term=14999' target="_blank"> 14999 </a>	histocompatibility 2, class II, locus Mb1	protein_coding	protein_coding	2.08962	4.25635	1.2333e-15	9.5402e-15	Up in AAV	13.601	11.457	10.543	15.467	7.35	1.303	3.125	1.757	1.315	0.935
Vcan	<a href='https://www.ncbi.nlm.nih.gov/gene/?term=13003' target="_blank"> 13003 </a>	versican	protein_coding	protein_coding	2.08918	4.25506	5.51367e-38	2.24964e-36	Up in AAV	6.528	4.888	8.808	7.614	6.416	1.272	1.439	0.811	1.093	0.982
Irf7	<a href='https://www.ncbi.nlm.nih.gov/gene/?term=54123' target="_blank"> 54123 </a>	interferon regulatory factor 7	protein_coding	protein_coding	2.08844	4.25287	6.53224e-20	7.46849e-19	Up in AAV	38.505	17.348	33.429	35.838	28.795	3.922	6.054	5.605	3.409	3.973
Sema3e	<a href='https://www.ncbi.nlm.nih.gov/gene/?term=20349' target="_blank"> 20349 </a>	sema domain, immunoglobulin domain (Ig), short basic domain, secreted, (semaphorin) 3E	retained_intron	protein_coding	2.08645	4.24702	5.24571e-06	1.41211e-05	Up in AAV	0.234	0.114	0.151	0.25	0.122	0.017	0.039	0.016	0.056	0.022
Ptpn7	<a href='https://www.ncbi.nlm.nih.gov/gene/?term=320139' target="_blank"> 320139 </a>	protein tyrosine phosphatase, non-receptor type 7	protein_coding	protein_coding	2.08622	4.24634	3.77032e-10	1.67946e-09	Up in AAV	0.851	0.987	0.827	1.766	0.792	0.107	0.278	0.166	0.075	0.116
Pgam1-ps2	<a href='https://www.ncbi.nlm.nih.gov/gene/?term=668045' target="_blank"> 668045 </a>	phosphoglycerate mutase 1, pseudogene 2	processed_pseudogene	processed_pseudogene	2.08384	4.23934	5.38599e-31	1.41611e-29	Up in AAV	21.674	16.975	23.784	25.516	17.516	3.816	4.83	2.719	2.372	2.091
Pyroxd2	<a href='https://www.ncbi.nlm.nih.gov/gene/?term=74580' target="_blank"> 74580 </a>	pyridine nucleotide-disulphide oxidoreductase domain 2	protein_coding	protein_coding	2.07995	4.22793	3.43098e-05	8.21428e-05	Up in AAV	0.441	0.227	0.308	0.442	0.423	0.045	0.12	0.186	0.023	0
Ptprs	<a href='https://www.ncbi.nlm.nih.gov/gene/?term=19280' target="_blank"> 19280 </a>	protein tyrosine phosphatase, receptor type, S	protein_coding	protein_coding	2.07861	4.22401	1.40909e-93	5.54723e-91	Up in AAV	13.292	13.886	18.402	13.369	13.398	2.521	2.208	2.493	1.916	2.453
Crocc	<a href='https://www.ncbi.nlm.nih.gov/gene/?term=230872' target="_blank"> 230872 </a>	ciliary rootlet coiled-coil, rootletin	retained_intron	protein_coding	2.07679	4.21867	2.99931e-22	4.17667e-21	Up in AAV	1.081	0.979	2.008	2.263	1.871	0.232	0.576	0.443	0.258	0.577
Zmynd15	<a href='https://www.ncbi.nlm.nih.gov/gene/?term=574428' target="_blank"> 574428 </a>	zinc finger, MYND-type containing 15	protein_coding	protein_coding	2.07059	4.20059	3.64993e-16	2.97176e-15	Up in AAV	1.355	1.03	1.342	1.334	1.143	0.245	0.335	0.19	0.173	0.164
Gm49759	<a href='https://www.ncbi.nlm.nih.gov/gene/?term=NA' target="_blank"> NA </a>				2.07051	4.20034	2.77056e-15	2.06214e-14	Up in AAV	1.239	1.316	2.145	1.575	2.355	0.278	0.284	0.247	0.168	0.308
Gm8337	<a href='https://www.ncbi.nlm.nih.gov/gene/?term=666869' target="_blank"> 666869 </a>	heat shock protein 8 pseudogene	processed_pseudogene	processed_pseudogene	2.0704	4.20003	2.35031e-33	7.19214e-32	Up in AAV	3.949	4.352	4.374	4.327	3.512	0.819	0.483	0.807	0.357	0.512
Slc7a5	<a href='https://www.ncbi.nlm.nih.gov/gene/?term=20539' target="_blank"> 20539 </a>	solute carrier family 7 (cationic amino acid transporter, y+ system), member 5	protein_coding	protein_coding	2.06478	4.18369	8.04772e-34	2.5373e-32	Up in AAV	8.664	4.599	7.947	9.608	6.455	1.183	1.291	1.124	1.011	0.982
Pstpip1	<a href='https://www.ncbi.nlm.nih.gov/gene/?term=19200' target="_blank"> 19200 </a>	proline-serine-threonine phosphatase-interacting protein 1	protein_coding	protein_coding	2.06449	4.18287	4.66899e-11	2.29603e-10	Up in AAV	2.657	2.216	2.199	3.027	1.879	0.169	0.427	0.779	0.273	0.356
Adcy7	<a href='https://www.ncbi.nlm.nih.gov/gene/?term=11513' target="_blank"> 11513 </a>	adenylate cyclase 7	protein_coding	protein_coding	2.06422	4.18208	3.82254e-40	1.76759e-38	Up in AAV	4.427	3.795	5.561	6.466	4.983	0.658	0.982	0.726	0.656	0.706
Ptprn	<a href='https://www.ncbi.nlm.nih.gov/gene/?term=19275' target="_blank"> 19275 </a>	protein tyrosine phosphatase, receptor type, N	protein_coding	protein_coding	2.06347	4.1799	7.87589e-22	1.06321e-20	Up in AAV	6.319	3.278	4.116	7.153	4.335	1.056	0.815	0.796	0.747	0.554
Cd274	<a href='https://www.ncbi.nlm.nih.gov/gene/?term=60533' target="_blank"> 60533 </a>	CD274 antigen	protein_coding	protein_coding	2.0632	4.17912	2.76462e-19	2.99401e-18	Up in AAV	9.037	7.28	5.298	10.88	7.096	1.055	0.974	0.87	1.493	1.365
Ercc6	<a href='https://www.ncbi.nlm.nih.gov/gene/?term=319955' target="_blank"> 319955 </a>	excision repair cross-complementing rodent repair deficiency, complementation group 6	protein_coding	protein_coding	2.06192	4.17541	4.83556e-26	8.91578e-25	Up in AAV	1.203	0.796	0.998	0.898	0.973	0.156	0.11	0.129	0.171	0.261
Nova1	<a href='https://www.ncbi.nlm.nih.gov/gene/?term=664883' target="_blank"> 664883 </a>	NOVA alternative splicing regulator 1	protein_coding	protein_coding	2.06189	4.17533	5.53245e-18	5.35809e-17	Up in AAV	0.94	1.057	0.86	1.825	0.948	0.093	0.109	0.093	0.152	0.108
Gm43305	<a href='https://www.ncbi.nlm.nih.gov/gene/?term=108168162' target="_blank"> 108168162 </a>	predicted gene 43305			2.0608	4.17219	0.000528665	0.00106024	Up in AAV	16.477	9.406	10.552	19.21	13.115	1.471	2.052	5.327	0.576	1.08
Gm10435	<a href='https://www.ncbi.nlm.nih.gov/gene/?term=100038596' target="_blank"> 100038596 </a>	predicted gene 10435	antisense	antisense	2.05928	4.16777	2.64018e-08	9.45581e-08	Up in AAV	1.06	1.828	1.627	1.138	3.485	0.342	0.37	0.31	0.256	0.221
Gm5879	<a href='https://www.ncbi.nlm.nih.gov/gene/?term=545864' target="_blank"> 545864 </a>	60S ribosomal protein L3 related	processed_pseudogene	processed_pseudogene	2.05877	4.16631	7.27303e-16	5.76068e-15	Up in AAV	7.317	5.461	5.767	7.719	3.727	1.099	1.425	0.677	0.424	0.755
Gm7204	<a href='https://www.ncbi.nlm.nih.gov/gene/?term=637273' target="_blank"> 637273 </a>	peroxiredoxin 1 pseudogene	processed_pseudogene	processed_pseudogene	2.05831	4.16498	7.271e-16	5.76068e-15	Up in AAV	5.536	6.821	8.059	8.662	5.065	1.217	1.119	1.049	0.338	1.192
Gm6789	<a href='https://www.ncbi.nlm.nih.gov/gene/?term=627792' target="_blank"> 627792 </a>	eukaryotic translation elongation factor 1 alpha 1 pseudogene			2.05409	4.15282	3.24147e-23	4.82773e-22	Up in AAV	6.687	4.152	5.912	6.387	3.74	0.831	0.851	0.933	0.741	0.541
Ankrd1	<a href='https://www.ncbi.nlm.nih.gov/gene/?term=107765' target="_blank"> 107765 </a>	ankyrin repeat domain 1 (cardiac muscle)	protein_coding	protein_coding	2.05171	4.14598	3.94997e-09	1.56601e-08	Up in AAV	3170.79	1652.96	2030.27	3003.61	2516.31	755.914	400.733	236.26	263.352	283.013
Myom3	<a href='https://www.ncbi.nlm.nih.gov/gene/?term=242702' target="_blank"> 242702 </a>	myomesin family, member 3	protein_coding	protein_coding	2.04913	4.13856	1.33164e-09	5.58983e-09	Up in AAV	2.068	2.042	2.047	2.273	4.092	0.482	0.345	0.536	0.365	0.464
Tap1	<a href='https://www.ncbi.nlm.nih.gov/gene/?term=21354' target="_blank"> 21354 </a>	transporter 1, ATP-binding cassette, sub-family B (MDR/TAP)	protein_coding	protein_coding	2.04694	4.13229	6.76601e-34	2.14247e-32	Up in AAV	13.358	11.995	12.389	18.532	10.255	1.352	2.519	1.849	2.485	1.736
Gm9487	<a href='https://www.ncbi.nlm.nih.gov/gene/?term=670467' target="_blank"> 670467 </a>	glyceraldehyde-3-phosphate dehydrogenase pseudogene			2.04694	4.13227	2.28426e-08	8.24803e-08	Up in AAV	3.45	3.286	4.754	4.789	2.613	0.66	0.591	0.603	0.57	0.538
Cabp1	<a href='https://www.ncbi.nlm.nih.gov/gene/?term=29867' target="_blank"> 29867 </a>	calcium binding protein 1	protein_coding	protein_coding	2.04541	4.1279	2.83973e-07	8.96088e-07	Up in AAV	1.239	1.181	1.895	1.117	2.652	0.253	0.361	0.271	0.121	0.42
Pglyrp1	<a href='https://www.ncbi.nlm.nih.gov/gene/?term=21946' target="_blank"> 21946 </a>	peptidoglycan recognition protein 1	protein_coding	protein_coding	2.04387	4.1235	0.00253155	0.00457387	Up in AAV	6.205	1.34	1.204	1.219	0.544	0.516	0.408	0.502	0.16	0.127
Gm9083	<a href='https://www.ncbi.nlm.nih.gov/gene/?term=108168485' target="_blank"> 108168485 </a>	40S ribosomal protein SA pseudogene	processed_pseudogene	processed_pseudogene	2.04288	4.12068	8.37134e-08	2.81935e-07	Up in AAV	2.57	2.364	1.957	2.054	1.394	0.225	0.477	0.06	0.415	0.331
H3c15	<a href='https://www.ncbi.nlm.nih.gov/gene/?term=97114' target="_blank"> 97114 </a>	H3 clustered histone 15			2.04254	4.11971	6.86191e-14	4.45412e-13	Up in AAV	3.191	2.55	3.479	3.804	2.725	0.604	0.44	0.375	0.728	0.452
Wif1	<a href='https://www.ncbi.nlm.nih.gov/gene/?term=24117' target="_blank"> 24117 </a>	Wnt inhibitory factor 1	protein_coding	protein_coding	2.04213	4.11853	1.63978e-09	6.80487e-09	Up in AAV	3.886	3.171	5.43	4.412	3.604	0.994	1.249	0.378	0.306	0.205
Ms4a6d	<a href='https://www.ncbi.nlm.nih.gov/gene/?term=68774' target="_blank"> 68774 </a>	membrane-spanning 4-domains, subfamily A, member 6D	protein_coding	protein_coding	2.03917	4.11009	1.57986e-09	6.57491e-09	Up in AAV	17.099	9.097	12.001	15.511	5.36	1.429	2.464	3.182	0.955	0.89
Slfn8	<a href='https://www.ncbi.nlm.nih.gov/gene/?term=276950' target="_blank"> 276950 </a>	schlafen 8	protein_coding	protein_coding	2.03831	4.10764	2.99625e-33	9.09238e-32	Up in AAV	2.183	1.953	2.415	2.513	1.928	0.308	0.408	0.341	0.212	0.183
Wdr90	<a href='https://www.ncbi.nlm.nih.gov/gene/?term=106618' target="_blank"> 106618 </a>	WD repeat domain 90	retained_intron	protein_coding	2.03823	4.10743	2.87126e-08	1.02482e-07	Up in AAV	0.488	0.433	0.764	0.604	0.423	0.233	0.179	0.073	0.1	0.012
Gm10291	<a href='https://www.ncbi.nlm.nih.gov/gene/?term=100041748' target="_blank"> 100041748 </a>	glyceraldehyde-3-phosphate dehydrogenase pseudogene	processed_pseudogene	processed_pseudogene	2.03799	4.10673	1.91402e-21	2.5049e-20	Up in AAV	21.808	16.856	20.082	18.024	15.369	3.627	1.88	4.58	1.973	2.226
Sv2b	<a href='https://www.ncbi.nlm.nih.gov/gene/?term=64176' target="_blank"> 64176 </a>	synaptic vesicle glycoprotein 2 b	protein_coding	protein_coding	2.03636	4.10208	7.03771e-13	4.15362e-12	Up in AAV	0.853	0.677	0.7	0.849	0.847	0.087	0.532	0.083	0.086	0.097
Sec16b	<a href='https://www.ncbi.nlm.nih.gov/gene/?term=89867' target="_blank"> 89867 </a>	SEC16 homolog B (S. cerevisiae)	protein_coding	protein_coding	2.03276	4.09186	7.91765e-17	6.84442e-16	Up in AAV	1.186	0.857	0.964	1.249	0.865	0.178	0.236	0.084	0.15	0.082
Zfyve28	<a href='https://www.ncbi.nlm.nih.gov/gene/?term=231125' target="_blank"> 231125 </a>	zinc finger, FYVE domain containing 28	protein_coding	protein_coding	2.03242	4.09091	5.94762e-09	2.31268e-08	Up in AAV	0.282	0.592	0.688	0.582	0.5	0.045	0.171	0.141	0.055	0.035
Hhipl1	<a href='https://www.ncbi.nlm.nih.gov/gene/?term=214305' target="_blank"> 214305 </a>	hedgehog interacting protein-like 1	protein_coding	protein_coding	2.03077	4.08624	1.73463e-12	9.86207e-12	Up in AAV	2.857	2.207	2.954	2.702	1.218	0.247	0.31	0.683	0.237	0.383
Ckap2	<a href='https://www.ncbi.nlm.nih.gov/gene/?term=80986' target="_blank"> 80986 </a>	cytoskeleton associated protein 2	protein_coding	protein_coding	2.02816	4.07884	0.000476837	0.000965204	Up in AAV	0.418	0.123	1.002	0.859	0.576	0.07	0.195	0.11	0.028	0.028
Lgi2	<a href='https://www.ncbi.nlm.nih.gov/gene/?term=246316' target="_blank"> 246316 </a>	leucine-rich repeat LGI family, member 2	protein_coding	protein_coding	2.02756	4.07715	3.17083e-07	9.95825e-07	Up in AAV	2.072	0.354	1.704	1.519	0.998	0.335	0.111	0.195	0.224	0.13
Gm10010	<a href='https://www.ncbi.nlm.nih.gov/gene/?term=434089' target="_blank"> 434089 </a>	predicted gene 10010	protein_coding	protein_coding	2.02449	4.06849	2.46613e-08	8.87172e-08	Up in AAV	0.538	0.51	0.642	0.469	0.462	0.088	0.066	0.081	0.059	0.101
Kifc2	<a href='https://www.ncbi.nlm.nih.gov/gene/?term=16581' target="_blank"> 16581 </a>	kinesin family member C2	protein_coding	protein_coding	2.02424	4.06777	1.56634e-09	6.52611e-09	Up in AAV	0.966	1.069	1.354	1.354	1.565	0.188	0.088	0.35	0.12	0.212
Gm6035	<a href='https://www.ncbi.nlm.nih.gov/gene/?term=547402' target="_blank"> 547402 </a>	ribosomal protein L3 pseudogene			2.02312	4.06462	5.97177e-06	1.59488e-05	Up in AAV	1.123	0.655	0.823	1.065	0.526	0.11	0.122	0.075	0.136	0.208
Dok7	<a href='https://www.ncbi.nlm.nih.gov/gene/?term=231134' target="_blank"> 231134 </a>	docking protein 7	protein_coding	protein_coding	2.02305	4.06443	1.04527e-45	6.3176e-44	Up in AAV	21.653	16.391	17.212	23.272	14.67	2.798	2.657	3.826	3.231	2.811
Cd37	<a href='https://www.ncbi.nlm.nih.gov/gene/?term=12493' target="_blank"> 12493 </a>	CD37 antigen	protein_coding	protein_coding	2.02164	4.06044	9.13866e-13	5.35023e-12	Up in AAV	3.582	3.224	3.107	3.528	2.113	0.43	1.472	0.394	0.318	0.404
Ifi205	<a href='https://www.ncbi.nlm.nih.gov/gene/?term=226695' target="_blank"> 226695 </a>	interferon activated gene 205	protein_coding	protein_coding	2.02056	4.05742	6.71871e-07	2.03165e-06	Up in AAV	76.218	54.415	52.878	60.986	30.033	9.862	6.157	17.969	3.714	5.345
Gm5844	<a href='https://www.ncbi.nlm.nih.gov/gene/?term=545508' target="_blank"> 545508 </a>	heat shock protein 90, alpha (cytosolic), class A member 1 pseudogene	processed_pseudogene	processed_pseudogene	2.0195	4.05443	1.96146e-19	2.14333e-18	Up in AAV	2.817	1.919	2.906	3.634	2.949	0.506	0.569	0.308	0.311	0.446
Unc5a	<a href='https://www.ncbi.nlm.nih.gov/gene/?term=107448' target="_blank"> 107448 </a>	unc-5 netrin receptor A	protein_coding	protein_coding	2.01907	4.05323	1.79425e-22	2.55225e-21	Up in AAV	1.142	1.312	1.545	1.333	1.066	0.223	0.294	0.171	0.134	0.235
Gm4217	<a href='https://www.ncbi.nlm.nih.gov/gene/?term=100043084' target="_blank"> 100043084 </a>	glyceraldehyde-3-phosphate dehydrogenase pseudogene	processed_pseudogene	processed_pseudogene	2.01601	4.04463	1.77201e-20	2.12788e-19	Up in AAV	4.907	5.381	6.677	8.171	4.684	0.93	1.19	0.783	0.553	1.086
Lrp1	<a href='https://www.ncbi.nlm.nih.gov/gene/?term=16971' target="_blank"> 16971 </a>	low density lipoprotein receptor-related protein 1	protein_coding	protein_coding	2.01458	4.04063	2.51784e-128	1.83374e-125	Up in AAV	34.82	35.07	37.513	28.659	31.466	8.166	7.948	7.121	6.528	7.06
Gm6681	<a href='https://www.ncbi.nlm.nih.gov/gene/?term=626503' target="_blank"> 626503 </a>	ribosomal protein S8 pseudogene			2.01343	4.03741	4.61176e-06	1.25279e-05	Up in AAV	2.29	1.881	1.333	3.179	1.648	0.377	0.37	0.228	0.378	0.243
Gm38317	<a href='https://www.ncbi.nlm.nih.gov/gene/?term=NA' target="_blank"> NA </a>				2.01279	4.03562	6.67006e-26	1.21262e-24	Up in AAV	38.614	35.531	46.82	44.113	28.972	4.556	4.851	7.869	5.504	7.199
Naip5	<a href='https://www.ncbi.nlm.nih.gov/gene/?term=17951' target="_blank"> 17951 </a>	NLR family, apoptosis inhibitory protein 5	protein_coding	protein_coding	2.01107	4.03082	1.71503e-13	1.07123e-12	Up in AAV	0.454	0.362	0.428	0.53	0.411	0.042	0.079	0.075	0.071	0.063
Ccdc157	<a href='https://www.ncbi.nlm.nih.gov/gene/?term=216516' target="_blank"> 216516 </a>	coiled-coil domain containing 157	protein_coding	protein_coding	2.01085	4.03019	8.1919e-16	6.46738e-15	Up in AAV	1.072	0.933	1.252	1.113	1.381	0.162	0.361	0.149	0.122	0.293
Gli2	<a href='https://www.ncbi.nlm.nih.gov/gene/?term=14633' target="_blank"> 14633 </a>	GLI-Kruppel family member GLI2	protein_coding	protein_coding	2.01046	4.0291	1.41481e-13	8.90969e-13	Up in AAV	0.405	0.701	0.751	0.49	0.472	0.087	0.074	0.085	0.1	0.054
Arhgap22	<a href='https://www.ncbi.nlm.nih.gov/gene/?term=239027' target="_blank"> 239027 </a>	Rho GTPase activating protein 22	processed_transcript	protein_coding	2.00944	4.02627	1.61732e-12	9.21667e-12	Up in AAV	2.203	2.492	2.429	2.903	1.842	0.373	0.917	0.287	0.292	0.357
Aurkb	<a href='https://www.ncbi.nlm.nih.gov/gene/?term=20877' target="_blank"> 20877 </a>	aurora kinase B	protein_coding	protein_coding	2.00755	4.021	2.0208e-05	5.00764e-05	Up in AAV	0.742	0.402	0.935	0.665	0.494	0.082	0.168	0.13	0.062	0
Hepacam2	<a href='https://www.ncbi.nlm.nih.gov/gene/?term=101202' target="_blank"> 101202 </a>	HEPACAM family member 2	protein_coding	protein_coding	2.00671	4.01864	8.6565e-07	2.59179e-06	Up in AAV	0.58	0.489	0.528	0.698	0.342	0.097	0.055	0.051	0.07	0.103
Ccna2	<a href='https://www.ncbi.nlm.nih.gov/gene/?term=12428' target="_blank"> 12428 </a>	cyclin A2	protein_coding	protein_coding	2.00593	4.01647	7.26266e-07	2.18796e-06	Up in AAV	1.165	0.535	1.953	1.532	1.172	0.064	0.342	0.372	0.164	0.138
Nkd2	<a href='https://www.ncbi.nlm.nih.gov/gene/?term=72293' target="_blank"> 72293 </a>	naked cuticle 2	protein_coding	protein_coding	2.00135	4.00374	6.25295e-17	5.45392e-16	Up in AAV	1.291	0.957	1.909	1.738	1.387	0.171	0.415	0.202	0.243	0.449
Cd200r1	<a href='https://www.ncbi.nlm.nih.gov/gene/?term=57781' target="_blank"> 57781 </a>	CD200 receptor 1	protein_coding	protein_coding	2.00009	4.00025	5.21687e-08	1.80539e-07	Up in AAV	1.49	0.856	1.009	1.946	0.958	0.124	0.37	0.07	0.239	0.182
Kcp	<a href='https://www.ncbi.nlm.nih.gov/gene/?term=333088' target="_blank"> 333088 </a>	kielin/chordin-like protein	nonsense_mediated_decay	protein_coding	1.99979	3.99942	4.58278e-10	2.02159e-09	Up in AAV	1.089	1.141	1.567	0.965	0.96	0.441	0.086	0.494	0.427	0.19
Cfap69	<a href='https://www.ncbi.nlm.nih.gov/gene/?term=207686' target="_blank"> 207686 </a>	cilia and flagella associated protein 69	protein_coding	protein_coding	1.99927	3.99798	6.13452e-06	1.63537e-05	Up in AAV	0.18	0.148	0.811	0.369	0.24	0.063	0.096	0.041	0.032	0.163
Cpeb1	<a href='https://www.ncbi.nlm.nih.gov/gene/?term=12877' target="_blank"> 12877 </a>	cytoplasmic polyadenylation element binding protein 1	protein_coding	protein_coding	1.9981	3.99473	4.05098e-34	1.31126e-32	Up in AAV	13.576	7.808	12.77	14.764	12.607	2.276	1.607	1.668	1.27	1.659
Gpr35	<a href='https://www.ncbi.nlm.nih.gov/gene/?term=64095' target="_blank"> 64095 </a>	G protein-coupled receptor 35	protein_coding	protein_coding	1.99755	3.99321	2.90242e-07	9.1508e-07	Up in AAV	0.811	0.261	0.846	0.535	0.557	0.123	0.156	0.053	0.031	0.068
Gm8623	<a href='https://www.ncbi.nlm.nih.gov/gene/?term=667422' target="_blank"> 667422 </a>	predicted gene 8623	processed_pseudogene	processed_pseudogene	1.99547	3.98746	3.19937e-11	1.60807e-10	Up in AAV	6.881	7.75	8.34	9.415	4.918	1.459	1.298	1.105	0.414	1.625
Spp1	<a href='https://www.ncbi.nlm.nih.gov/gene/?term=20750' target="_blank"> 20750 </a>	secreted phosphoprotein 1	protein_coding	protein_coding	1.99315	3.98106	0.00119461	0.00227342	Up in AAV	2.213	0.879	1.133	2.812	1.646	0.189	0.948	0.121	0.027	0.132
Svep1	<a href='https://www.ncbi.nlm.nih.gov/gene/?term=64817' target="_blank"> 64817 </a>	sushi, von Willebrand factor type A, EGF and pentraxin domain containing 1	protein_coding	protein_coding	1.99305	3.98079	6.56104e-46	3.99867e-44	Up in AAV	4.008	3.05	5.326	4.295	3.777	0.677	0.703	0.545	0.697	0.537
Gsdme	<a href='https://www.ncbi.nlm.nih.gov/gene/?term=54722' target="_blank"> 54722 </a>	gasdermin E			1.99059	3.974	5.4972e-09	2.14671e-08	Up in AAV	0.968	0.619	0.623	1.134	0.745	0.119	0.142	0.126	0.163	0.079
Srxn1	<a href='https://www.ncbi.nlm.nih.gov/gene/?term=76650' target="_blank"> 76650 </a>	sulfiredoxin 1 homolog (S. cerevisiae)	processed_transcript	protein_coding	1.9904	3.97348	1.73424e-24	2.8193e-23	Up in AAV	35.823	16.374	30.127	35.342	27.108	5.945	5.116	4.572	4.478	4.523
Plxna3	<a href='https://www.ncbi.nlm.nih.gov/gene/?term=18846' target="_blank"> 18846 </a>	plexin A3	processed_transcript	protein_coding	1.98935	3.97058	3.07468e-07	9.66671e-07	Up in AAV	0.339	0.199	0.538	0.315	0.253	0.049	0.079	0.027	0.012	0.019
Myo19	<a href='https://www.ncbi.nlm.nih.gov/gene/?term=66196' target="_blank"> 66196 </a>	myosin XIX	protein_coding	protein_coding	1.98856	3.9684	1.75087e-10	8.05789e-10	Up in AAV	0.699	0.593	0.823	0.596	0.873	0.094	0.13	0.222	0.053	0.105
Tpx2	<a href='https://www.ncbi.nlm.nih.gov/gene/?term=72119' target="_blank"> 72119 </a>	TPX2, microtubule-associated	protein_coding	protein_coding	1.98665	3.96316	9.79381e-07	2.91433e-06	Up in AAV	0.552	0.557	0.958	0.681	0.962	0.056	0.161	0.172	0.038	0.064
F730043M19Rik	<a href='https://www.ncbi.nlm.nih.gov/gene/?term=320046' target="_blank"> 320046 </a>	RIKEN cDNA F730043M19 gene	processed_transcript	processed_transcript	1.98661	3.96303	0.000111991	0.000248251	Up in AAV	0.189	0.158	0.334	0.913	0.492	0.198	0.066	0.023	0.062	0.03
Cntnap1	<a href='https://www.ncbi.nlm.nih.gov/gene/?term=53321' target="_blank"> 53321 </a>	contactin associated protein-like 1	processed_transcript	protein_coding	1.98638	3.9624	1.83784e-08	6.7076e-08	Up in AAV	0.279	0.428	0.599	0.372	0.465	0.106	0.121	0.043	0.078	0.111
Tnc	<a href='https://www.ncbi.nlm.nih.gov/gene/?term=21923' target="_blank"> 21923 </a>	tenascin C	protein_coding	protein_coding	1.98583	3.96089	4.7924e-08	1.66483e-07	Up in AAV	0.698	0.663	1.289	1.48	0.8	0.15	0.349	0.063	0.109	0.096
Tafa3	<a href='https://www.ncbi.nlm.nih.gov/gene/?term=329731' target="_blank"> 329731 </a>	TAFA chemokine like family member 3			1.98567	3.96048	1.63396e-08	5.99957e-08	Up in AAV	0.693	1.279	1.846	0.835	1.001	0.063	0.128	0.096	0.087	0.108
Rpl30-ps9	<a href='https://www.ncbi.nlm.nih.gov/gene/?term=622202' target="_blank"> 622202 </a>	ribosomal protein L30, pseudogene 9	processed_pseudogene	processed_pseudogene	1.98514	3.959	2.11837e-15	1.59959e-14	Up in AAV	68.744	63.899	70.343	76.798	36.224	4.676	13.053	10.366	7.279	10.969
Gm10362	<a href='https://www.ncbi.nlm.nih.gov/gene/?term=100040929' target="_blank"> 100040929 </a>	ribosomal protein L17 pseudogene			1.98484	3.95818	1.41583e-12	8.1065e-12	Up in AAV	13.271	11.322	13.289	10.287	6.79	2.693	1.873	0.722	1.99	1.097
9330102E08Rik	<a href='https://www.ncbi.nlm.nih.gov/gene/?term=330427' target="_blank"> 330427 </a>	RIKEN cDNA 9330102E08 gene			1.98416	3.95631	3.60897e-14	2.40807e-13	Up in AAV	0.75	0.747	1.075	0.636	0.868	0.17	0.145	0.094	0.119	0.1
Espl1	<a href='https://www.ncbi.nlm.nih.gov/gene/?term=105988' target="_blank"> 105988 </a>	extra spindle pole bodies 1, separase	protein_coding	protein_coding	1.98291	3.9529	3.47363e-09	1.38888e-08	Up in AAV	0.779	0.503	0.359	1.085	0.196	0.026	0.065	0.052	0.042	0.231
Aldob	<a href='https://www.ncbi.nlm.nih.gov/gene/?term=230163' target="_blank"> 230163 </a>	aldolase B, fructose-bisphosphate	protein_coding	protein_coding	1.98207	3.95059	1.66608e-05	4.16907e-05	Up in AAV	2.184	7.516	1.708	1.846	1.1	0.744	0.366	0.505	0.289	0.398
Frem1	<a href='https://www.ncbi.nlm.nih.gov/gene/?term=329872' target="_blank"> 329872 </a>	Fras1 related extracellular matrix protein 1	protein_coding	protein_coding	1.98203	3.95049	2.70374e-06	7.57795e-06	Up in AAV	0.135	0.084	0.259	0.255	0.141	0.068	0.044	0.027	0.007	0.034
Ifi203-ps	<a href='https://www.ncbi.nlm.nih.gov/gene/?term=100504287' target="_blank"> 100504287 </a>	interferon activated gene 203, pseudogene			1.98169	3.94956	2.76224e-11	1.39704e-10	Up in AAV	1.176	0.834	1.848	1.761	1.533	0.163	0.211	0.183	0.192	0.323
Lrp11	<a href='https://www.ncbi.nlm.nih.gov/gene/?term=237253' target="_blank"> 237253 </a>	low density lipoprotein receptor-related protein 11	protein_coding	protein_coding	1.98107	3.94787	5.43225e-40	2.49609e-38	Up in AAV	4.655	3.633	4.634	5.551	5.038	0.712	0.664	0.701	0.684	0.963
Cdsn	<a href='https://www.ncbi.nlm.nih.gov/gene/?term=386463' target="_blank"> 386463 </a>	corneodesmosin	protein_coding	protein_coding	1.97939	3.94327	5.33353e-07	1.63382e-06	Up in AAV	2.315	0.44	1.419	2.077	1.351	0.313	0.322	0.153	0.278	0.175
Pmaip1	<a href='https://www.ncbi.nlm.nih.gov/gene/?term=58801' target="_blank"> 58801 </a>	phorbol-12-myristate-13-acetate-induced protein 1	protein_coding	protein_coding	1.9781	3.93975	4.03905e-09	1.59915e-08	Up in AAV	0.564	0.546	0.716	0.684	0.739	0.041	0.179	0.134	0.102	0.068
Gmip	<a href='https://www.ncbi.nlm.nih.gov/gene/?term=78816' target="_blank"> 78816 </a>	Gem-interacting protein	protein_coding	protein_coding	1.97774	3.93875	3.3975e-28	7.36428e-27	Up in AAV	2.857	2.119	2.067	2.439	2.377	0.276	0.446	0.323	0.344	0.508
Gm41780	<a href='https://www.ncbi.nlm.nih.gov/gene/?term=105246495' target="_blank"> 105246495 </a>	predicted gene, 41780			1.9775	3.9381	9.02423e-11	4.28585e-10	Up in AAV	7.997	8.689	9.146	10.131	6.594	1.22	1.464	0.743	1.833	1.206
Prkab2	<a href='https://www.ncbi.nlm.nih.gov/gene/?term=108097' target="_blank"> 108097 </a>	protein kinase, AMP-activated, beta 2 non-catalytic subunit	nonsense_mediated_decay	protein_coding	1.97728	3.9375	5.17452e-24	8.21046e-23	Up in AAV	32.618	19.668	24.574	34.913	29.49	3.899	4.157	6.761	3.689	2.968
H2-D1	<a href='https://www.ncbi.nlm.nih.gov/gene/?term=14964' target="_blank"> 14964 </a>	histocompatibility 2, D region locus 1	protein_coding	protein_coding	1.9739	3.9283	7.00955e-40	3.19066e-38	Up in AAV	352.738	318.801	357.753	459.24	241.143	52.913	82.868	58.01	42.417	51.321
Gas2l3	<a href='https://www.ncbi.nlm.nih.gov/gene/?term=237436' target="_blank"> 237436 </a>	growth arrest-specific 2 like 3	protein_coding	protein_coding	1.97146	3.92166	1.59599e-08	5.86754e-08	Up in AAV	1.002	0.592	1.542	1.459	0.912	0.093	0.202	0.057	0.423	0.241
Ccnb2	<a href='https://www.ncbi.nlm.nih.gov/gene/?term=12442' target="_blank"> 12442 </a>	cyclin B2	protein_coding	protein_coding	1.9712	3.92094	9.16401e-05	0.000205802	Up in AAV	0.991	0.552	1.467	1.317	0.966	0	0.173	0.343	0.214	0.093
Itgbl1	<a href='https://www.ncbi.nlm.nih.gov/gene/?term=223272' target="_blank"> 223272 </a>	integrin, beta-like 1	protein_coding	protein_coding	1.96806	3.91241	6.79074e-22	9.22705e-21	Up in AAV	10.037	6.616	10.879	14.436	9.11	1.367	2.047	1.963	1.903	1.208
Ipcef1	<a href='https://www.ncbi.nlm.nih.gov/gene/?term=320495' target="_blank"> 320495 </a>	interaction protein for cytohesin exchange factors 1	protein_coding	protein_coding	1.96796	3.91214	8.44682e-08	2.84018e-07	Up in AAV	0.353	0.199	0.269	0.318	0.127	0.052	0.036	0.044	0.033	0.017
Gm43802	<a href='https://www.ncbi.nlm.nih.gov/gene/?term=NA' target="_blank"> NA </a>				1.96682	3.90905	0.0480262	0.0693929	Not regulated	1.403	1.939	3.361	0	1.479	0.281	0.447	0	0.53	0
Ifi204	<a href='https://www.ncbi.nlm.nih.gov/gene/?term=15951' target="_blank"> 15951 </a>	interferon activated gene 204	protein_coding	protein_coding	1.96339	3.89977	8.25459e-17	7.12301e-16	Up in AAV	21.124	12.973	18.131	17.656	10.517	1.796	2.941	4.018	1.788	1.756
Pvt1	<a href='https://www.ncbi.nlm.nih.gov/gene/?term=19296' target="_blank"> 19296 </a>	Pvt1 oncogene	lincRNA	lincRNA	1.96249	3.89733	1.39871e-12	8.01794e-12	Up in AAV	2.805	2.162	2.994	2.172	2.15	0.372	0.671	0.288	0.34	0.461
Six1	<a href='https://www.ncbi.nlm.nih.gov/gene/?term=20471' target="_blank"> 20471 </a>	sine oculis-related homeobox 1	processed_transcript	protein_coding	1.96228	3.89677	1.91842e-18	1.92186e-17	Up in AAV	3.822	2.4	2.935	3.908	3.175	0.443	0.687	0.568	0.787	0.825
BC065397	<a href='https://www.ncbi.nlm.nih.gov/gene/?term=436230' target="_blank"> 436230 </a>	cDNA sequence BC065397	processed_transcript	processed_transcript	1.96158	3.89487	0.000106952	0.00023777	Up in AAV	0.561	0.148	0.46	0.685	0.782	0.131	0.079	0.036	0.121	0.032
Gm20939	<a href='https://www.ncbi.nlm.nih.gov/gene/?term=100044193' target="_blank"> 100044193 </a>	predicted gene, 20939	protein_coding	protein_coding	1.9613	3.89412	2.22925e-12	1.25275e-11	Up in AAV	4.74	1.517	4.024	5.118	3.089	0.796	0.702	0.467	0.594	0.474
Ncf4	<a href='https://www.ncbi.nlm.nih.gov/gene/?term=17972' target="_blank"> 17972 </a>	neutrophil cytosolic factor 4	protein_coding	protein_coding	1.95916	3.88835	7.44714e-09	2.8516e-08	Up in AAV	5.026	1.901	2.523	3.305	1.957	0.363	0.762	0.249	0.365	0.352
Myo1g	<a href='https://www.ncbi.nlm.nih.gov/gene/?term=246177' target="_blank"> 246177 </a>	myosin IG	protein_coding	protein_coding	1.95474	3.87647	2.50929e-16	2.07555e-15	Up in AAV	2.062	2.124	2.226	2.747	1.601	0.297	0.424	0.534	0.211	0.163
Thbs1	<a href='https://www.ncbi.nlm.nih.gov/gene/?term=21825' target="_blank"> 21825 </a>	thrombospondin 1	protein_coding	protein_coding	1.94834	3.85931	6.17633e-07	1.877e-06	Up in AAV	6.798	4.401	10.366	8.338	12.205	2.709	1.803	0.984	0.962	0.772
Fhad1	<a href='https://www.ncbi.nlm.nih.gov/gene/?term=329977' target="_blank"> 329977 </a>	forkhead-associated (FHA) phosphopeptide binding domain 1	protein_coding	protein_coding	1.94633	3.85393	0.000200413	0.000427035	Up in AAV	1.226	0.73	0.673	1.063	0.551	0.38	0.103	0.106	0	0.186
Dlg2	<a href='https://www.ncbi.nlm.nih.gov/gene/?term=23859' target="_blank"> 23859 </a>	discs large MAGUK scaffold protein 2	protein_coding	protein_coding	1.94623	3.85368	6.13357e-11	2.96915e-10	Up in AAV	6.488	1.379	4.179	6.601	2.404	1.525	0.564	0.243	0.428	0.695
Itgb2	<a href='https://www.ncbi.nlm.nih.gov/gene/?term=16414' target="_blank"> 16414 </a>	integrin beta 2	protein_coding	protein_coding	1.94528	3.85113	2.41351e-31	6.42691e-30	Up in AAV	9.431	7.451	9.286	10.915	5.793	1.179	1.872	1.222	1.131	1.38
Gm29668	<a href='https://www.ncbi.nlm.nih.gov/gene/?term=NA' target="_blank"> NA </a>		processed_pseudogene	processed_pseudogene	1.94526	3.85108	6.52589e-16	5.19432e-15	Up in AAV	46.821	30.486	31.669	30.862	28.205	6.624	6.604	6.312	2.65	4.91
9930111J21Rik2	<a href='https://www.ncbi.nlm.nih.gov/gene/?term=245240' target="_blank"> 245240 </a>	RIKEN cDNA 9930111J21 gene 2	protein_coding	protein_coding	1.94363	3.84672	7.66374e-23	1.11519e-21	Up in AAV	1.271	1.726	2.101	1.859	1.348	0.361	0.501	0.31	0.306	0.081
Cep250	<a href='https://www.ncbi.nlm.nih.gov/gene/?term=16328' target="_blank"> 16328 </a>	centrosomal protein 250	retained_intron	protein_coding	1.94339	3.84608	1.81521e-53	1.55531e-51	Up in AAV	1.694	1.785	2.054	2.483	2.372	0.297	0.252	0.249	0.315	0.26
Kif20b	<a href='https://www.ncbi.nlm.nih.gov/gene/?term=240641' target="_blank"> 240641 </a>	kinesin family member 20B	protein_coding	protein_coding	1.9404	3.83812	5.56113e-05	0.000128884	Up in AAV	0.326	0.168	0.805	0.401	0.607	0.025	0.319	0.162	0.081	0.016
Gm5564	<a href='https://www.ncbi.nlm.nih.gov/gene/?term=433955' target="_blank"> 433955 </a>	mortality factor 4 like 1 pseudogene	processed_pseudogene	processed_pseudogene	1.93918	3.83488	7.13588e-21	8.88387e-20	Up in AAV	7.055	6.773	8.385	7.303	4.466	1.504	0.848	0.888	1.286	0.781
Il10ra	<a href='https://www.ncbi.nlm.nih.gov/gene/?term=16154' target="_blank"> 16154 </a>	interleukin 10 receptor, alpha	protein_coding	protein_coding	1.93847	3.83298	2.72618e-33	8.30743e-32	Up in AAV	3.119	3.099	3.158	4.446	2.641	0.459	0.578	0.447	0.569	0.572
D630024D03Rik	<a href='https://www.ncbi.nlm.nih.gov/gene/?term=414116' target="_blank"> 414116 </a>	RIKEN cDNA D630024D03 gene	lincRNA	lincRNA	1.93365	3.82022	9.55792e-07	2.84763e-06	Up in AAV	1.802	1.956	2.432	2.512	1.174	0.233	0.312	0.133	0.415	0.45
Dclre1c	<a href='https://www.ncbi.nlm.nih.gov/gene/?term=227525' target="_blank"> 227525 </a>	DNA cross-link repair 1C	protein_coding	protein_coding	1.93349	3.81978	4.03128e-18	3.94356e-17	Up in AAV	1.949	1.57	1.983	1.95	1.469	0.355	0.336	0.489	0.534	0.209
Postn	<a href='https://www.ncbi.nlm.nih.gov/gene/?term=50706' target="_blank"> 50706 </a>	periostin, osteoblast specific factor	protein_coding	protein_coding	1.93258	3.81738	1.5696e-07	5.1216e-07	Up in AAV	41.806	20.951	68.364	59.089	37.401	6.231	15.492	8.864	6.224	4.952
Gm45799	<a href='https://www.ncbi.nlm.nih.gov/gene/?term=NA' target="_blank"> NA </a>				1.93243	3.81697	0.000325322	0.000673867	Up in AAV	0.333	0.464	4.488	9.517	7.442	0.126	0.115	0.065	0.102	0.322
Ctla4	<a href='https://www.ncbi.nlm.nih.gov/gene/?term=12477' target="_blank"> 12477 </a>	cytotoxic T-lymphocyte-associated protein 4	processed_transcript	protein_coding	1.93214	3.81622	7.39502e-10	3.18497e-09	Up in AAV	1.109	1.015	1.989	1.442	1.95	0.187	0.392	0.271	0.185	0.256
Neurl1b	<a href='https://www.ncbi.nlm.nih.gov/gene/?term=240055' target="_blank"> 240055 </a>	neuralized E3 ubiquitin protein ligase 1B	protein_coding	protein_coding	1.93203	3.81591	1.15699e-14	8.05967e-14	Up in AAV	0.715	0.848	1.45	1.256	1.166	0.108	0.309	0.194	0.134	0.147
Robo2	<a href='https://www.ncbi.nlm.nih.gov/gene/?term=268902' target="_blank"> 268902 </a>	roundabout guidance receptor 2	protein_coding	protein_coding	1.93024	3.8112	1.02714e-07	3.42443e-07	Up in AAV	0.607	1.07	1.175	0.387	0.834	0.064	0.208	0.066	0.161	0.172
Ccnb1	<a href='https://www.ncbi.nlm.nih.gov/gene/?term=268697' target="_blank"> 268697 </a>	cyclin B1	protein_coding	protein_coding	1.9298	3.81002	0.00126696	0.00240044	Up in AAV	0.584	0.18	0.872	0.646	0.524	0	0.039	0.328	0.122	0.111
Pou2f2	<a href='https://www.ncbi.nlm.nih.gov/gene/?term=18987' target="_blank"> 18987 </a>	POU domain, class 2, transcription factor 2	protein_coding	protein_coding	1.92969	3.80973	9.0886e-08	3.04612e-07	Up in AAV	0.348	0.221	0.285	0.48	0.35	0.042	0.058	0.09	0.048	0.026
Ankrd55	<a href='https://www.ncbi.nlm.nih.gov/gene/?term=77318' target="_blank"> 77318 </a>	ankyrin repeat domain 55	protein_coding	protein_coding	1.92961	3.80953	1.22467e-05	3.1159e-05	Up in AAV	0.558	0.313	0.365	0.49	0.238	0.044	0.066	0.081	0.059	0.057
Tet2	<a href='https://www.ncbi.nlm.nih.gov/gene/?term=214133' target="_blank"> 214133 </a>	tet methylcytosine dioxygenase 2	protein_coding	protein_coding	1.92824	3.80591	9.33704e-23	1.35058e-21	Up in AAV	2.281	2.239	2.477	2.178	2.932	0.784	0.518	0.329	0.445	0.592
Rdh12	<a href='https://www.ncbi.nlm.nih.gov/gene/?term=77974' target="_blank"> 77974 </a>	retinol dehydrogenase 12	protein_coding	protein_coding	1.92663	3.80167	0.0217611	0.0333971	Up in AAV	0.799	0.236	0.137	0.161	0.091	0.022	0	0.072	0.044	0.106
Pamr1	<a href='https://www.ncbi.nlm.nih.gov/gene/?term=210622' target="_blank"> 210622 </a>	peptidase domain containing associated with muscle regeneration 1	protein_coding	protein_coding	1.92656	3.80149	3.18637e-15	2.35478e-14	Up in AAV	4.745	3.278	5.126	5.205	1.981	0.51	0.877	0.602	0.642	0.427
Bcl11b	<a href='https://www.ncbi.nlm.nih.gov/gene/?term=58208' target="_blank"> 58208 </a>	B cell leukemia/lymphoma 11B	protein_coding	protein_coding	1.9259	3.79973	1.49137e-07	4.88054e-07	Up in AAV	0.187	0.221	0.329	0.291	0.487	0.034	0.09	0.028	0.058	0.058
Olfr1372-ps1	<a href='https://www.ncbi.nlm.nih.gov/gene/?term=257871' target="_blank"> 257871 </a>	olfactory receptor 1372, pseudogene 1	processed_pseudogene	processed_pseudogene	1.9254	3.79842	1.0657e-19	1.19316e-18	Up in AAV	2.297	1.795	2.438	1.821	2.981	0.427	0.245	0.21	0.216	0.202
Phf11b	<a href='https://www.ncbi.nlm.nih.gov/gene/?term=236451' target="_blank"> 236451 </a>	PHD finger protein 11B	protein_coding	protein_coding	1.92424	3.79537	1.04803e-08	3.9385e-08	Up in AAV	3.988	2.216	4.175	5.148	2.792	0.296	1.144	0.416	0.409	0.584
Adgrg2	<a href='https://www.ncbi.nlm.nih.gov/gene/?term=237175' target="_blank"> 237175 </a>	adhesion G protein-coupled receptor G2			1.92343	3.79324	2.61755e-10	1.18518e-09	Up in AAV	0.392	0.526	1.021	0.603	0.291	0.088	0.121	0.073	0.043	0.064
Ifi27	<a href='https://www.ncbi.nlm.nih.gov/gene/?term=52668' target="_blank"> 52668 </a>	interferon, alpha-inducible protein 27	protein_coding	protein_coding	1.9228	3.79158	2.01095e-16	1.67859e-15	Up in AAV	112.108	52.05	116.483	111.381	73.848	15.382	21.844	16.094	9.345	10.805
Gm50390	<a href='https://www.ncbi.nlm.nih.gov/gene/?term=NA' target="_blank"> NA </a>				1.92135	3.78778	2.50607e-16	2.07405e-15	Up in AAV	21.27	16.461	20.466	18.314	29.093	4.764	3.271	3.74	3.385	2.31
Gm7466	<a href='https://www.ncbi.nlm.nih.gov/gene/?term=665053' target="_blank"> 665053 </a>	phosphoglycerate kinase 1 pseudogene			1.91936	3.78256	2.27298e-07	7.27495e-07	Up in AAV	3.909	4.464	5.517	5.39	3.032	0.519	1.329	0.576	0.266	0.762
Thbs4	<a href='https://www.ncbi.nlm.nih.gov/gene/?term=21828' target="_blank"> 21828 </a>	thrombospondin 4	protein_coding	protein_coding	1.91912	3.78193	2.68019e-11	1.35885e-10	Up in AAV	7.208	4.381	7.871	11.84	4.339	1.328	2.022	1.049	0.898	0.582
Myot	<a href='https://www.ncbi.nlm.nih.gov/gene/?term=58916' target="_blank"> 58916 </a>	myotilin	protein_coding	protein_coding	1.91892	3.7814	1.70964e-20	2.05467e-19	Up in AAV	51.015	44.301	36.705	61.039	60.56	8.476	6.793	6.428	8.525	10.531
Gm11824	<a href='https://www.ncbi.nlm.nih.gov/gene/?term=433687' target="_blank"> 433687 </a>	ribosomal protein SA pseudogene	processed_pseudogene	processed_pseudogene	1.91588	3.77344	2.728e-12	1.52245e-11	Up in AAV	4.877	4.719	5.069	6.048	2.747	0.694	1.113	0.733	0.372	1.005
Gm16374	<a href='https://www.ncbi.nlm.nih.gov/gene/?term=100039214' target="_blank"> 100039214 </a>	glyceraldehyde-3-phosphate dehydrogenase pseudogene			1.91327	3.76662	1.52692e-23	2.34117e-22	Up in AAV	20.24	16.437	19.754	17.993	12.004	3.475	4.211	2.826	1.508	2.523
Tmem82	<a href='https://www.ncbi.nlm.nih.gov/gene/?term=213989' target="_blank"> 213989 </a>	transmembrane protein 82	nonsense_mediated_decay	protein_coding	1.91243	3.76443	5.66523e-11	2.75341e-10	Up in AAV	2.532	5.531	3.893	2.183	2.898	0.66	0.674	0.764	0.411	0.311
Ccl7	<a href='https://www.ncbi.nlm.nih.gov/gene/?term=20306' target="_blank"> 20306 </a>	chemokine (C-C motif) ligand 7	protein_coding	protein_coding	1.91209	3.76353	1.56407e-06	4.53467e-06	Up in AAV	6.12	1.969	4.608	6.951	6.676	1.222	1.373	0.296	0.849	0.728
Lrrc45	<a href='https://www.ncbi.nlm.nih.gov/gene/?term=217366' target="_blank"> 217366 </a>	leucine rich repeat containing 45	protein_coding	protein_coding	1.90925	3.75613	1.0152e-23	1.57314e-22	Up in AAV	2.209	2.147	2.896	2.616	2.109	0.332	0.438	0.321	0.355	0.297
Lyst	<a href='https://www.ncbi.nlm.nih.gov/gene/?term=17101' target="_blank"> 17101 </a>	lysosomal trafficking regulator	protein_coding	protein_coding	1.90821	3.75344	3.64283e-33	1.10086e-31	Up in AAV	2.638	1.39	2.324	3.035	1.633	0.432	0.263	0.281	0.279	0.213
Bcl2a1a	<a href='https://www.ncbi.nlm.nih.gov/gene/?term=12044' target="_blank"> 12044 </a>	B cell leukemia/lymphoma 2 related protein A1a	protein_coding	protein_coding	1.90668	3.74945	4.34313e-05	0.000102331	Up in AAV	1.912	0.943	1.425	2.274	1.565	0.184	0.497	0.117	0.361	0.076
Resf1	<a href='https://www.ncbi.nlm.nih.gov/gene/?term=67246' target="_blank"> 67246 </a>	retroelement silencing factor 1			1.90594	3.74754	2.91895e-08	1.04056e-07	Up in AAV	17.911	10.976	14.132	14.62	20.724	5.351	2.362	2.331	1.449	1.643
Myo5c	<a href='https://www.ncbi.nlm.nih.gov/gene/?term=208943' target="_blank"> 208943 </a>	myosin VC	protein_coding	protein_coding	1.90566	3.74681	7.55691e-09	2.88908e-08	Up in AAV	0.667	0.976	0.933	0.397	0.822	0.343	0.052	0.461	0.232	0.071
Slc22a21	<a href='https://www.ncbi.nlm.nih.gov/gene/?term=56517' target="_blank"> 56517 </a>	solute carrier family 22 (organic cation transporter), member 21	protein_coding	protein_coding	1.9056	3.74663	9.48223e-05	0.000212261	Up in AAV	0.137	0.196	0.253	0.499	0.24	0.045	0.031	0.052	0.059	0.022
Gm7143	<a href='https://www.ncbi.nlm.nih.gov/gene/?term=634678' target="_blank"> 634678 </a>	ribosomal protein S2 pseudogene			1.90556	3.74653	3.76866e-28	8.14456e-27	Up in AAV	11.918	13.625	14.111	12.41	9.245	2.399	3.034	1.879	1.24	1.866
Shisa3	<a href='https://www.ncbi.nlm.nih.gov/gene/?term=330096' target="_blank"> 330096 </a>	shisa family member 3	protein_coding	protein_coding	1.90185	3.73691	2.42631e-09	9.87748e-09	Up in AAV	2.766	1.223	2.144	2.772	2.351	0.419	0.768	0.446	0.171	0.243
Gm32856	<a href='https://www.ncbi.nlm.nih.gov/gene/?term=102635552' target="_blank"> 102635552 </a>	predicted gene, 32856			1.90182	3.73684	3.18118e-05	7.65269e-05	Up in AAV	0.616	0.195	0.64	0.6	0.587	0.262	0.214	0.054	0.074	0.094
Scn10a	<a href='https://www.ncbi.nlm.nih.gov/gene/?term=20264' target="_blank"> 20264 </a>	sodium channel, voltage-gated, type X, alpha	protein_coding	protein_coding	1.90153	3.7361	6.37019e-15	4.57085e-14	Up in AAV	0.56	0.677	0.609	0.534	0.347	0.089	0.108	0.127	0.063	0.076
Rps23-ps2	<a href='https://www.ncbi.nlm.nih.gov/gene/?term=100503854' target="_blank"> 100503854 </a>	ribosomal protein S23, pseudogene 2	processed_pseudogene	processed_pseudogene	1.89955	3.73097	2.94656e-05	7.12241e-05	Up in AAV	14.469	8.764	9.273	11.391	6.983	3.339	1.287	0	2.254	1.634
Gm1966	<a href='https://www.ncbi.nlm.nih.gov/gene/?term=NA' target="_blank"> NA </a>		unprocessed_pseudogene	unprocessed_pseudogene	1.89896	3.72944	9.56084e-07	2.84792e-06	Up in AAV	0.666	0.423	0.566	1.201	0.383	0.06	0.046	0.183	0.119	0.113
4632404M16Rik	<a href='https://www.ncbi.nlm.nih.gov/gene/?term=74348' target="_blank"> 74348 </a>	RIKEN cDNA 4632404M16 gene			1.89826	3.72763	4.59226e-05	0.000107819	Up in AAV	0.275	0.283	0.349	0.313	0.621	0.11	0.055	0.068	0.049	0.036
Irgm1	<a href='https://www.ncbi.nlm.nih.gov/gene/?term=15944' target="_blank"> 15944 </a>	immunity-related GTPase family M member 1	processed_transcript	protein_coding	1.89575	3.72115	4.33414e-34	1.39671e-32	Up in AAV	63.346	39.862	44.261	72.526	46.949	8.93	8.844	10.158	7.318	8.095
Samsn1	<a href='https://www.ncbi.nlm.nih.gov/gene/?term=67742' target="_blank"> 67742 </a>	SAM domain, SH3 domain and nuclear localization signals, 1	protein_coding	protein_coding	1.89476	3.7186	2.44878e-08	8.8147e-08	Up in AAV	2.378	0.846	1.568	1.713	1.068	0.247	0.344	0.216	0.2	0.302
Adam1a	<a href='https://www.ncbi.nlm.nih.gov/gene/?term=280668' target="_blank"> 280668 </a>	a disintegrin and metallopeptidase domain 1a	protein_coding	protein_coding	1.89173	3.7108	2.68584e-05	6.52903e-05	Up in AAV	0.357	0.356	0.235	0.453	0.473	0.092	0.052	0.076	0	0.108
Uba7	<a href='https://www.ncbi.nlm.nih.gov/gene/?term=74153' target="_blank"> 74153 </a>	ubiquitin-like modifier activating enzyme 7	processed_transcript	protein_coding	1.88935	3.70469	5.89441e-27	1.19082e-25	Up in AAV	9.42	8.175	12.512	12.048	12.003	2.032	2.98	2.671	1.645	1.63
Gbp3	<a href='https://www.ncbi.nlm.nih.gov/gene/?term=55932' target="_blank"> 55932 </a>	guanylate binding protein 3	protein_coding	protein_coding	1.88791	3.70099	5.00826e-21	6.30513e-20	Up in AAV	14.966	12.015	14.716	17.093	12.957	1.466	3.115	2.872	2.323	1.517
Mal	<a href='https://www.ncbi.nlm.nih.gov/gene/?term=17153' target="_blank"> 17153 </a>	myelin and lymphocyte protein, T cell differentiation protein	protein_coding	protein_coding	1.88782	3.70076	2.18005e-57	2.23625e-55	Up in AAV	8.821	10.113	10.375	10.941	9.458	1.561	1.605	1.708	1.933	1.545
Ccnf	<a href='https://www.ncbi.nlm.nih.gov/gene/?term=12449' target="_blank"> 12449 </a>	cyclin F	protein_coding	protein_coding	1.88581	3.69559	0.000127152	0.000279309	Up in AAV	0.177	0.182	0.591	0.338	0.276	0.041	0.089	0.071	0.033	0.04
Flt3	<a href='https://www.ncbi.nlm.nih.gov/gene/?term=14255' target="_blank"> 14255 </a>	FMS-like tyrosine kinase 3	protein_coding	protein_coding	1.88415	3.69136	8.95985e-06	2.32471e-05	Up in AAV	0.405	0.406	0.586	0.582	0.309	0.028	0.152	0.135	0.028	0.037
Zfp950	<a href='https://www.ncbi.nlm.nih.gov/gene/?term=414758' target="_blank"> 414758 </a>	zinc finger protein 950			1.88359	3.68992	3.21452e-26	6.05727e-25	Up in AAV	7.817	4.17	6.483	5.57	6.323	0.845	1.009	0.943	0.786	0.845
Ncf1	<a href='https://www.ncbi.nlm.nih.gov/gene/?term=17969' target="_blank"> 17969 </a>	neutrophil cytosolic factor 1	nonsense_mediated_decay	protein_coding	1.88343	3.6895	1.97379e-15	1.49741e-14	Up in AAV	7.878	5.986	7.837	7.914	3.8	0.924	1.614	1.449	0.961	0.576
Cdca3	<a href='https://www.ncbi.nlm.nih.gov/gene/?term=14793' target="_blank"> 14793 </a>	cell division cycle associated 3	protein_coding	protein_coding	1.88278	3.68786	3.0117e-05	7.27263e-05	Up in AAV	0.782	0.404	0.854	0.771	1.101	0.269	0.458	0.25	0.156	0.149
Amot	<a href='https://www.ncbi.nlm.nih.gov/gene/?term=27494' target="_blank"> 27494 </a>	angiomotin	protein_coding	protein_coding	1.87943	3.67929	1.52978e-23	2.34309e-22	Up in AAV	10.038	5.277	6.426	9.963	9.136	1.465	1.583	1.267	1.44	1.378
Nuf2	<a href='https://www.ncbi.nlm.nih.gov/gene/?term=66977' target="_blank"> 66977 </a>	NUF2, NDC80 kinetochore complex component	protein_coding	protein_coding	1.87916	3.6786	0.000321428	0.000666656	Up in AAV	0.503	0.241	0.815	0.782	0.579	0.029	0.177	0.228	0.065	0.048
Syngap1	<a href='https://www.ncbi.nlm.nih.gov/gene/?term=240057' target="_blank"> 240057 </a>	synaptic Ras GTPase activating protein 1 homolog (rat)	protein_coding	protein_coding	1.87459	3.66696	1.90201e-22	2.69763e-21	Up in AAV	1.334	1.584	1.662	1.679	1.476	0.212	0.244	0.148	0.139	0.134
Card9	<a href='https://www.ncbi.nlm.nih.gov/gene/?term=332579' target="_blank"> 332579 </a>	caspase recruitment domain family, member 9	processed_transcript	protein_coding	1.87185	3.66001	8.73113e-08	2.93171e-07	Up in AAV	1.211	0.927	0.92	1.112	0.47	0.141	0.396	0.135	0.144	0.156
Gadd45b	<a href='https://www.ncbi.nlm.nih.gov/gene/?term=17873' target="_blank"> 17873 </a>	growth arrest and DNA-damage-inducible 45 beta	protein_coding	protein_coding	1.87057	3.65676	4.91913e-17	4.34782e-16	Up in AAV	14.014	10.75	13.877	11.673	6.439	1.793	1.557	2.623	1.519	2.552
Fanca	<a href='https://www.ncbi.nlm.nih.gov/gene/?term=14087' target="_blank"> 14087 </a>	Fanconi anemia, complementation group A	protein_coding	protein_coding	1.86811	3.65053	2.85182e-07	8.99515e-07	Up in AAV	0.694	0.792	0.897	1.298	0.942	0.008	0.15	0.422	0.336	0.096
Ccdc68	<a href='https://www.ncbi.nlm.nih.gov/gene/?term=381175' target="_blank"> 381175 </a>	coiled-coil domain containing 68	protein_coding	protein_coding	1.86734	3.6486	1.98882e-15	1.50743e-14	Up in AAV	4.509	2.804	3.26	5.123	3.43	0.573	0.531	0.832	0.737	0.674
Ccdc159	<a href='https://www.ncbi.nlm.nih.gov/gene/?term=67119' target="_blank"> 67119 </a>	coiled-coil domain containing 159	protein_coding	protein_coding	1.8667	3.64697	5.04068e-13	3.01902e-12	Up in AAV	1.968	2.123	3.065	2.833	2.497	0.624	0.528	0.451	0.192	0.341
Gipc2	<a href='https://www.ncbi.nlm.nih.gov/gene/?term=54120' target="_blank"> 54120 </a>	GIPC PDZ domain containing family, member 2	processed_transcript	protein_coding	1.86596	3.64511	3.31835e-09	1.33118e-08	Up in AAV	4.882	3.332	3.232	5.194	3.362	0.574	0.844	0.431	0.264	0.487
Vsig4	<a href='https://www.ncbi.nlm.nih.gov/gene/?term=278180' target="_blank"> 278180 </a>	V-set and immunoglobulin domain containing 4	protein_coding	protein_coding	1.86486	3.64233	2.80028e-08	1.00046e-07	Up in AAV	5.865	2.828	3.347	5.841	1.921	0.754	1.095	0.509	0.595	0.333
Eno2	<a href='https://www.ncbi.nlm.nih.gov/gene/?term=13807' target="_blank"> 13807 </a>	enolase 2, gamma neuronal	retained_intron	protein_coding	1.86374	3.6395	2.26888e-08	8.19858e-08	Up in AAV	0.712	0.513	0.826	1.209	0.444	0.178	0.206	0.046	0.104	0.096
Ifi44	<a href='https://www.ncbi.nlm.nih.gov/gene/?term=99899' target="_blank"> 99899 </a>	interferon-induced protein 44	protein_coding	protein_coding	1.86365	3.63927	4.20802e-13	2.54227e-12	Up in AAV	6.862	4.085	8.572	7.04	7.177	0.567	1.802	1.468	0.979	0.906
AI854703	<a href='https://www.ncbi.nlm.nih.gov/gene/?term=243373' target="_blank"> 243373 </a>	expressed sequence AI854703	lincRNA	lincRNA	1.8623	3.63588	4.75008e-08	1.65091e-07	Up in AAV	0.58	0.483	0.766	0.624	0.639	0.064	0.129	0.382	0.044	0.095
Ccn1	<a href='https://www.ncbi.nlm.nih.gov/gene/?term=16007' target="_blank"> 16007 </a>	cellular communication network factor 1			1.86105	3.63273	5.38784e-13	3.21505e-12	Up in AAV	98.293	32.255	82.609	71.302	82.606	10.01	11.313	13.551	15.089	13.899
Bcl2a1d	<a href='https://www.ncbi.nlm.nih.gov/gene/?term=12047' target="_blank"> 12047 </a>	B cell leukemia/lymphoma 2 related protein A1d	protein_coding	protein_coding	1.86054	3.63143	0.00224544	0.00408916	Up in AAV	1.668	1.311	1.86	2.152	1.634	0.057	0.868	0	0.259	0.229
Ryr3	<a href='https://www.ncbi.nlm.nih.gov/gene/?term=20192' target="_blank"> 20192 </a>	ryanodine receptor 3	processed_transcript	protein_coding	1.85986	3.62973	1.76478e-09	7.29865e-09	Up in AAV	0.677	0.492	0.31	0.394	0.365	0.023	0.039	0.073	0.041	0.192
Cd300ld3	<a href='https://www.ncbi.nlm.nih.gov/gene/?term=382551' target="_blank"> 382551 </a>	CD300 molecule like family member D3			1.85603	3.62011	3.27177e-12	1.81135e-11	Up in AAV	12.012	12.074	9.798	11.724	8.901	1.718	3.717	1.601	1.322	0.99
H2-DMa	<a href='https://www.ncbi.nlm.nih.gov/gene/?term=14998' target="_blank"> 14998 </a>	histocompatibility 2, class II, locus DMa	protein_coding	protein_coding	1.85504	3.61762	1.0503e-20	1.28994e-19	Up in AAV	14.679	16.337	15.3	19.148	9.536	2.745	4.202	3.406	1.632	1.951
Adamts14	<a href='https://www.ncbi.nlm.nih.gov/gene/?term=237360' target="_blank"> 237360 </a>	a disintegrin-like and metallopeptidase (reprolysin type) with thrombospondin type 1 motif, 14	protein_coding	protein_coding	1.8517	3.60926	1.17491e-07	3.89214e-07	Up in AAV	0.253	0.248	0.357	0.269	0.264	0.064	0.113	0.048	0.029	0.021
Dst	<a href='https://www.ncbi.nlm.nih.gov/gene/?term=13518' target="_blank"> 13518 </a>	dystonin	protein_coding	protein_coding	1.8489	3.60226	9.79576e-25	1.61775e-23	Up in AAV	51.143	44.277	52.567	47.446	69.292	12.554	9.024	11.559	8.819	7.101
Il18r1	<a href='https://www.ncbi.nlm.nih.gov/gene/?term=16182' target="_blank"> 16182 </a>	interleukin 18 receptor 1	protein_coding	protein_coding	1.84031	3.58087	1.59356e-05	3.99721e-05	Up in AAV	0.361	0.562	0.558	0.607	0.592	0.078	0.094	0.013	0.261	0.17
Egr2	<a href='https://www.ncbi.nlm.nih.gov/gene/?term=13654' target="_blank"> 13654 </a>	early growth response 2	protein_coding	protein_coding	1.83954	3.57896	0.000187593	0.000401836	Up in AAV	0.789	0.456	1.288	1.481	1.707	0.413	0.344	0.041	0.165	0.087
Kif5c	<a href='https://www.ncbi.nlm.nih.gov/gene/?term=16574' target="_blank"> 16574 </a>	kinesin family member 5C	protein_coding	protein_coding	1.83852	3.57643	1.4722e-08	5.43438e-08	Up in AAV	0.671	0.747	0.932	0.986	1.269	0.108	0.179	0.033	0.253	0.111
Gm4518	<a href='https://www.ncbi.nlm.nih.gov/gene/?term=100043560' target="_blank"> 100043560 </a>	glyceraldehyde-3-phosphate dehydrogenase pseudogene	processed_pseudogene	processed_pseudogene	1.83741	3.57369	1.90988e-20	2.29154e-19	Up in AAV	19.488	15.1	15.995	17.448	12.979	3.529	2.385	4.433	1.85	2.291
Sh3rf3	<a href='https://www.ncbi.nlm.nih.gov/gene/?term=237353' target="_blank"> 237353 </a>	SH3 domain containing ring finger 3	protein_coding	protein_coding	1.83274	3.56212	7.38479e-15	5.25485e-14	Up in AAV	0.578	0.548	0.594	0.494	0.539	0.069	0.136	0.084	0.089	0.086
Mt2	<a href='https://www.ncbi.nlm.nih.gov/gene/?term=17750' target="_blank"> 17750 </a>	metallothionein 2	protein_coding	protein_coding	1.83225	3.56091	0.00509134	0.00870325	Up in AAV	287.406	181.265	254.954	214.818	70.78	24.587	21.691	109.098	9.961	16.425
Gm8225	<a href='https://www.ncbi.nlm.nih.gov/gene/?term=666668' target="_blank"> 666668 </a>	ribosomal protein S2 pseudogene	protein_coding	protein_coding	1.83169	3.55954	1.68162e-06	4.84848e-06	Up in AAV	1.578	1.848	2.25	1.871	0.981	0.111	0.359	0.429	0.256	0.428
Gm37694	<a href='https://www.ncbi.nlm.nih.gov/gene/?term=NA' target="_blank"> NA </a>				1.83137	3.55875	0.01477	0.023334	Up in AAV	0.159	0.12	0.113	0.255	0.733	0.05	0.015	0.037	0.049	0.098
Atp10a	<a href='https://www.ncbi.nlm.nih.gov/gene/?term=11982' target="_blank"> 11982 </a>	ATPase, class V, type 10A	protein_coding	protein_coding	1.82963	3.55446	8.05632e-18	7.69498e-17	Up in AAV	0.898	0.94	1.17	1.13	0.809	0.15	0.29	0.116	0.176	0.128
Tonsl	<a href='https://www.ncbi.nlm.nih.gov/gene/?term=72749' target="_blank"> 72749 </a>	tonsoku-like, DNA repair protein	protein_coding	protein_coding	1.82681	3.54751	0.000118468	0.000261733	Up in AAV	0.503	0.123	0.287	0.208	0.386	0.099	0.033	0.069	0.051	0.025
Flt3l	<a href='https://www.ncbi.nlm.nih.gov/gene/?term=14256' target="_blank"> 14256 </a>	FMS-like tyrosine kinase 3 ligand	protein_coding	protein_coding	1.82285	3.53781	8.85766e-16	6.97786e-15	Up in AAV	5.81	4.689	7.465	6.46	4.535	0.893	1.315	0.728	1.416	0.457
Slc17a7	<a href='https://www.ncbi.nlm.nih.gov/gene/?term=72961' target="_blank"> 72961 </a>	solute carrier family 17 (sodium-dependent inorganic phosphate cotransporter), member 7	protein_coding	protein_coding	1.81937	3.52927	7.84849e-17	6.7927e-16	Up in AAV	8.079	12.915	11.631	9.187	11.324	1.368	2.5	2.908	1.402	1.665
Def6	<a href='https://www.ncbi.nlm.nih.gov/gene/?term=23853' target="_blank"> 23853 </a>	differentially expressed in FDCP 6	protein_coding	protein_coding	1.81845	3.52702	1.11909e-12	6.48139e-12	Up in AAV	1.872	1.814	1.853	2.204	1.982	0.461	0.552	0.262	0.333	0.301
Gm21092	<a href='https://www.ncbi.nlm.nih.gov/gene/?term=100861634' target="_blank"> 100861634 </a>	cadherin 11 pseudogene	protein_coding	protein_coding	1.81824	3.52651	1.97255e-08	7.17519e-08	Up in AAV	2.311	1.426	2.85	3.195	2.178	0.227	0.572	0.439	0.466	0.309
Slc38a6	<a href='https://www.ncbi.nlm.nih.gov/gene/?term=625098' target="_blank"> 625098 </a>	solute carrier family 38, member 6	protein_coding	protein_coding	1.81818	3.52636	2.20476e-10	1.00483e-09	Up in AAV	1.746	1.758	2.315	2.095	1.23	0.237	0.56	0.096	0.533	0.304
Lvrn	<a href='https://www.ncbi.nlm.nih.gov/gene/?term=74574' target="_blank"> 74574 </a>	laeverin			1.81766	3.52509	2.37892e-06	6.72449e-06	Up in AAV	3.871	1.462	1.089	3.135	1.961	0.331	0.231	0.794	0.309	0.36
Hr	<a href='https://www.ncbi.nlm.nih.gov/gene/?term=15460' target="_blank"> 15460 </a>	lysine demethylase and nuclear receptor corepressor	protein_coding	protein_coding	1.81728	3.52415	4.308e-10	1.90905e-09	Up in AAV	3.466	5.27	6.229	4.962	7.781	0.512	1.291	1.646	1.024	0.604
Zc3h11a	<a href='https://www.ncbi.nlm.nih.gov/gene/?term=70579' target="_blank"> 70579 </a>	zinc finger CCCH type containing 11A	protein_coding	protein_coding	1.81714	3.52381	0.000271978	0.000569528	Up in AAV	20.627	15.17	20.775	19.739	22.337	5.104	5.006	2.75	2.783	2.789
Mrps36-ps2	<a href='https://www.ncbi.nlm.nih.gov/gene/?term=100042811' target="_blank"> 100042811 </a>	mitochondrial ribosomal protein S36, pseudogene 2	processed_pseudogene	processed_pseudogene	1.81521	3.5191	8.32195e-08	2.80402e-07	Up in AAV	9.42	9.418	10.196	9.202	7.047	2.086	2.903	0.675	1.004	0.909
Gm36535	<a href='https://www.ncbi.nlm.nih.gov/gene/?term=102640487' target="_blank"> 102640487 </a>	predicted gene, 36535			1.81447	3.5173	6.31733e-05	0.0001453	Up in AAV	2.249	1.993	4.726	2.553	2.194	0.281	0.798	0.206	0.706	0.38
Il17ra	<a href='https://www.ncbi.nlm.nih.gov/gene/?term=16172' target="_blank"> 16172 </a>	interleukin 17 receptor A	protein_coding	protein_coding	1.81391	3.51594	1.17025e-13	7.43385e-13	Up in AAV	3.831	1.827	3.263	3.822	2.097	0.59	0.364	0.714	0.527	0.298
Camkk1	<a href='https://www.ncbi.nlm.nih.gov/gene/?term=55984' target="_blank"> 55984 </a>	calcium/calmodulin-dependent protein kinase kinase 1, alpha	retained_intron	protein_coding	1.81298	3.51367	6.31074e-13	3.74581e-12	Up in AAV	0.698	0.966	1.304	1.058	0.741	0.184	0.268	0.171	0.103	0.141
Siglec1	<a href='https://www.ncbi.nlm.nih.gov/gene/?term=20612' target="_blank"> 20612 </a>	sialic acid binding Ig-like lectin 1, sialoadhesin	protein_coding	protein_coding	1.81054	3.50775	1.58512e-30	4.03653e-29	Up in AAV	2.997	2.231	2.819	3.197	1.894	0.515	0.584	0.586	0.34	0.364
Fbxo9	<a href='https://www.ncbi.nlm.nih.gov/gene/?term=71538' target="_blank"> 71538 </a>	f-box protein 9	protein_coding	protein_coding	1.81045	3.50751	1.25466e-76	2.94763e-74	Up in AAV	20.944	17.262	19.382	21.091	16.002	3.744	3.085	4.223	3.203	3.232
Pgbd5	<a href='https://www.ncbi.nlm.nih.gov/gene/?term=209966' target="_blank"> 209966 </a>	piggyBac transposable element derived 5	protein_coding	protein_coding	1.81002	3.50647	1.40886e-07	4.62509e-07	Up in AAV	0.647	0.437	0.655	0.893	0.434	0.138	0.079	0.182	0.077	0.05
Wdr62	<a href='https://www.ncbi.nlm.nih.gov/gene/?term=233064' target="_blank"> 233064 </a>	WD repeat domain 62	protein_coding	protein_coding	1.80838	3.50249	8.96576e-09	3.39826e-08	Up in AAV	1.223	0.715	0.662	0.705	0.501	0.095	0.106	0.138	0.285	0.099
Tmem181b-ps	<a href='https://www.ncbi.nlm.nih.gov/gene/?term=547127' target="_blank"> 547127 </a>	transmembrane protein 181B, pseudogene	processed_transcript	transcribed_unprocessed_pseudogene	1.80703	3.49922	6.53849e-16	5.20151e-15	Up in AAV	3.266	3.583	4.263	4.446	4.69	0.719	0.901	1.089	0.484	0.665
Plau	<a href='https://www.ncbi.nlm.nih.gov/gene/?term=18792' target="_blank"> 18792 </a>	plasminogen activator, urokinase	protein_coding	protein_coding	1.80532	3.49508	5.81131e-09	2.2627e-08	Up in AAV	3.29	2.572	3.551	6.52	3.617	0.475	1.105	0.314	0.684	0.8
Snhg5	<a href='https://www.ncbi.nlm.nih.gov/gene/?term=72655' target="_blank"> 72655 </a>	small nucleolar RNA host gene 5	lincRNA	processed_transcript	1.80452	3.49314	2.60393e-17	2.3573e-16	Up in AAV	6.502	4.036	5.473	6.215	4.716	1.196	0.99	0.986	0.976	0.87
Ppp1r15a	<a href='https://www.ncbi.nlm.nih.gov/gene/?term=17872' target="_blank"> 17872 </a>	protein phosphatase 1, regulatory subunit 15A	processed_transcript	protein_coding	1.80307	3.48962	3.47194e-26	6.53389e-25	Up in AAV	28.707	19.185	25.423	36.996	16.226	6.092	3.598	4.835	4.008	3.921
Cd74	<a href='https://www.ncbi.nlm.nih.gov/gene/?term=16149' target="_blank"> 16149 </a>	CD74 antigen (invariant polypeptide of major histocompatibility complex, class II antigen-associated)	protein_coding	protein_coding	1.80279	3.48895	1.68146e-15	1.285e-14	Up in AAV	338.09	431.409	397.093	537.54	253.534	49.422	117.725	82.748	51.141	50.069
E130102H24Rik	<a href='https://www.ncbi.nlm.nih.gov/gene/?term=77866' target="_blank"> 77866 </a>	RIKEN cDNA E130102H24 gene	lincRNA	lincRNA	1.80278	3.48892	0.000105829	0.000235451	Up in AAV	1.54	1.351	1.169	1.725	2.264	0.062	0.452	0.277	0.383	0.305
Ms4a4c	<a href='https://www.ncbi.nlm.nih.gov/gene/?term=64380' target="_blank"> 64380 </a>	membrane-spanning 4-domains, subfamily A, member 4C	protein_coding	protein_coding	1.80272	3.48878	1.38428e-06	4.04564e-06	Up in AAV	5.294	2.274	2.11	4.28	1.763	0.206	0.386	0.487	0.781	0.572
C1s1	<a href='https://www.ncbi.nlm.nih.gov/gene/?term=50908' target="_blank"> 50908 </a>	complement component 1, s subcomponent 1	protein_coding	protein_coding	1.80034	3.48303	1.3333e-41	6.53901e-40	Up in AAV	43.795	46.065	51.664	53.947	32.065	6.656	9.18	7.02	7.304	8.326
9530082P21Rik	<a href='https://www.ncbi.nlm.nih.gov/gene/?term=638247' target="_blank"> 638247 </a>	RIKEN cDNA 9530082P21 gene	lincRNA	lincRNA	1.79471	3.46946	4.57007e-13	2.74732e-12	Up in AAV	1.731	1.328	1.961	2.325	1.722	0.161	0.425	0.463	0.336	0.263
Bid	<a href='https://www.ncbi.nlm.nih.gov/gene/?term=12122' target="_blank"> 12122 </a>	BH3 interacting domain death agonist	nonsense_mediated_decay	protein_coding	1.7943	3.46847	2.64855e-11	1.34327e-10	Up in AAV	1.798	1.121	1.246	2.131	1.362	0.278	0.383	0.307	0.211	0.191
Gm9320	<a href='https://www.ncbi.nlm.nih.gov/gene/?term=668724' target="_blank"> 668724 </a>	ribosomal protein S24 pseudogene	antisense	antisense	1.79414	3.46808	1.17161e-35	4.24518e-34	Up in AAV	32.352	33.626	37.526	36.082	23.625	5.961	6.443	3.864	5.686	4.972
Trim67	<a href='https://www.ncbi.nlm.nih.gov/gene/?term=330863' target="_blank"> 330863 </a>	tripartite motif-containing 67	protein_coding	protein_coding	1.79405	3.46787	2.37025e-06	6.7013e-06	Up in AAV	0.172	0.135	0.118	0.122	0.129	0.008	0.022	0.037	0.025	0.029
Tmem254a	<a href='https://www.ncbi.nlm.nih.gov/gene/?term=NA' target="_blank"> NA </a>		protein_coding	protein_coding	1.79327	3.46599	0.00878589	0.0144507	Up in AAV	0.698	0.025	2.368	1.889	1.204	0.199	0.261	0.136	0.192	0.396
Arc	<a href='https://www.ncbi.nlm.nih.gov/gene/?term=11838' target="_blank"> 11838 </a>	activity regulated cytoskeletal-associated protein	protein_coding	protein_coding	1.79241	3.46392	4.44982e-08	1.55397e-07	Up in AAV	0.972	0.961	1.88	1.318	2.189	0.373	0.43	0.239	0.179	0.209
Arsi	<a href='https://www.ncbi.nlm.nih.gov/gene/?term=545260' target="_blank"> 545260 </a>	arylsulfatase i	protein_coding	protein_coding	1.79086	3.46022	0.00327955	0.00580789	Up in AAV	0.2	0.202	0.597	0.388	0.618	0.063	0.16	0.014	0.129	0.012
Dnaic1	<a href='https://www.ncbi.nlm.nih.gov/gene/?term=NA' target="_blank"> NA </a>		protein_coding	protein_coding	1.78966	3.45734	2.56862e-09	1.04277e-08	Up in AAV	2.103	2.214	2.405	2.102	2.04	0.242	0.675	1.039	0.506	0.462
Icosl	<a href='https://www.ncbi.nlm.nih.gov/gene/?term=50723' target="_blank"> 50723 </a>	icos ligand	protein_coding	protein_coding	1.78632	3.44934	5.294e-20	6.09585e-19	Up in AAV	5.342	5.757	4.728	5.673	4.11	1.169	0.646	1.366	0.628	0.7
Ssc5d	<a href='https://www.ncbi.nlm.nih.gov/gene/?term=269855' target="_blank"> 269855 </a>	scavenger receptor cysteine rich family, 5 domains	protein_coding	protein_coding	1.78457	3.44517	2.56123e-13	1.58013e-12	Up in AAV	4.351	2.503	4.576	4.196	3.194	0.404	0.853	0.99	0.658	0.725
H2-Aa	<a href='https://www.ncbi.nlm.nih.gov/gene/?term=14960' target="_blank"> 14960 </a>	histocompatibility 2, class II antigen A, alpha	protein_coding	protein_coding	1.78381	3.44335	3.38096e-08	1.19677e-07	Up in AAV	191.581	227.036	205.661	298.601	151.57	25.581	70.147	44.344	24.927	27.071
Uhrf1	<a href='https://www.ncbi.nlm.nih.gov/gene/?term=18140' target="_blank"> 18140 </a>	ubiquitin-like, containing PHD and RING finger domains, 1	protein_coding	protein_coding	1.78328	3.44208	4.31417e-06	1.17678e-05	Up in AAV	0.47	0.587	0.823	0.682	0.785	0.041	0.156	0.208	0.042	0.138
Gm13864	<a href='https://www.ncbi.nlm.nih.gov/gene/?term=100384877' target="_blank"> 100384877 </a>	ribosomal protein L7A pseudogene	processed_pseudogene	processed_pseudogene	1.78176	3.43845	5.77658e-17	5.07489e-16	Up in AAV	5.56	5.844	7.125	6.116	4.053	1.199	0.952	1.07	1.259	0.794
Gm6532	<a href='https://www.ncbi.nlm.nih.gov/gene/?term=624862' target="_blank"> 624862 </a>	BCL2/adenovirus E1B interacting protein 1, NIP3 pseudogene			1.78	3.43426	1.41965e-05	3.58194e-05	Up in AAV	7.255	6.501	7.063	7.609	5.513	2.966	0.635	0.772	0.275	1.419
Gm49883	<a href='https://www.ncbi.nlm.nih.gov/gene/?term=NA' target="_blank"> NA </a>				1.77625	3.42535	1.52527e-05	3.83583e-05	Up in AAV	0.218	0.264	0.366	0.188	0.291	0.067	0.062	0.042	0.028	0.047
Bst2	<a href='https://www.ncbi.nlm.nih.gov/gene/?term=69550' target="_blank"> 69550 </a>	bone marrow stromal cell antigen 2	protein_coding	protein_coding	1.77619	3.4252	1.21659e-20	1.48665e-19	Up in AAV	49.265	35.606	55.365	62.66	43.736	9.105	14.334	10.482	6.197	6.49
Cenpe	<a href='https://www.ncbi.nlm.nih.gov/gene/?term=229841' target="_blank"> 229841 </a>	centromere protein E	protein_coding	protein_coding	1.77563	3.42388	2.38572e-05	5.83844e-05	Up in AAV	0.17	0.212	0.227	0.2	0.205	0.079	0.064	0.041	0.012	0.081
Gpr65	<a href='https://www.ncbi.nlm.nih.gov/gene/?term=14744' target="_blank"> 14744 </a>	G-protein coupled receptor 65	protein_coding	protein_coding	1.77524	3.42296	1.45463e-11	7.54293e-11	Up in AAV	3.585	2.133	2.726	3.76	1.803	0.47	0.83	0.541	0.334	0.329
Gm6311	<a href='https://www.ncbi.nlm.nih.gov/gene/?term=622313' target="_blank"> 622313 </a>	ribosomal protein S2 pseudogene	pseudogene	pseudogene	1.77138	3.41379	8.32404e-11	3.96754e-10	Up in AAV	4.055	5.439	6.292	4.864	3.541	1.362	1.416	0.732	0.659	0.364
Gm5822	<a href='https://www.ncbi.nlm.nih.gov/gene/?term=545262' target="_blank"> 545262 </a>	eukaryotic translation elongation factor 1 alpha 1 pseudogene	processed_pseudogene	processed_pseudogene	1.7697	3.40982	8.31273e-05	0.000187668	Up in AAV	1.293	0.576	0.849	1.172	0.5	0.116	0.326	0.116	0.138	0.083
Slfn9	<a href='https://www.ncbi.nlm.nih.gov/gene/?term=237886' target="_blank"> 237886 </a>	schlafen 9	protein_coding	protein_coding	1.7679	3.40559	4.03762e-10	1.7925e-09	Up in AAV	0.707	0.501	1.112	0.964	0.928	0.074	0.209	0.182	0.121	0.123
Gm48909	<a href='https://www.ncbi.nlm.nih.gov/gene/?term=105245868' target="_blank"> 105245868 </a>	predicted gene 48909			1.76747	3.40457	5.31001e-09	2.07876e-08	Up in AAV	17.153	17.108	15.378	15.856	9.111	3.093	4.362	3.734	1.025	1.383
Gli1	<a href='https://www.ncbi.nlm.nih.gov/gene/?term=14632' target="_blank"> 14632 </a>	GLI-Kruppel family member GLI1	protein_coding	protein_coding	1.76696	3.40337	2.2324e-06	6.33497e-06	Up in AAV	0.264	0.291	0.347	0.325	0.322	0.056	0.067	0.042	0.038	0.055
Atf4	<a href='https://www.ncbi.nlm.nih.gov/gene/?term=11911' target="_blank"> 11911 </a>	activating transcription factor 4	protein_coding	protein_coding	1.76681	3.40302	5.28017e-39	2.31659e-37	Up in AAV	59.039	48.886	58.728	72.435	48.912	14.963	13.004	9.95	8.034	8.106
Cpt1c	<a href='https://www.ncbi.nlm.nih.gov/gene/?term=78070' target="_blank"> 78070 </a>	carnitine palmitoyltransferase 1c	protein_coding	protein_coding	1.76599	3.40107	1.93177e-14	1.3198e-13	Up in AAV	0.976	1.213	1.48	1.48	1.075	0.208	0.292	0.15	0.252	0.278
Gbp2	<a href='https://www.ncbi.nlm.nih.gov/gene/?term=14469' target="_blank"> 14469 </a>	guanylate binding protein 2	protein_coding	protein_coding	1.76486	3.39841	8.76791e-26	1.58453e-24	Up in AAV	26.858	22.567	18.642	31.355	18.29	3.486	5.254	3.831	4.517	3.622
Gm7251	<a href='https://www.ncbi.nlm.nih.gov/gene/?term=638833' target="_blank"> 638833 </a>	glyceraldehyde-3-phosphate dehydrogenase pseudogene	processed_pseudogene	processed_pseudogene	1.76301	3.39405	1.56448e-13	9.79716e-13	Up in AAV	2.776	3.526	3.394	3.069	2.358	0.752	0.584	0.515	0.371	0.562
Myo5a	<a href='https://www.ncbi.nlm.nih.gov/gene/?term=17918' target="_blank"> 17918 </a>	myosin VA	retained_intron	protein_coding	1.763	3.39404	3.62988e-27	7.46791e-26	Up in AAV	6.764	5.614	6.627	8.777	3.892	0.826	1.447	0.895	1.095	1.037
N4bp2l1	<a href='https://www.ncbi.nlm.nih.gov/gene/?term=100637' target="_blank"> 100637 </a>	NEDD4 binding protein 2-like 1	protein_coding	protein_coding	1.76134	3.39012	5.40745e-11	2.63428e-10	Up in AAV	3.838	2.051	3.472	3.548	2.365	0.497	0.645	0.96	0.292	0.365
Per3	<a href='https://www.ncbi.nlm.nih.gov/gene/?term=18628' target="_blank"> 18628 </a>	period circadian clock 3	protein_coding	protein_coding	1.76094	3.38919	1.18801e-14	8.26785e-14	Up in AAV	2.893	3.925	2.299	3.161	1.805	0.685	0.372	0.942	0.488	0.552
Klrb1b	<a href='https://www.ncbi.nlm.nih.gov/gene/?term=80782' target="_blank"> 80782 </a>	killer cell lectin-like receptor subfamily B member 1B	protein_coding	protein_coding	1.76032	3.38773	3.31625e-09	1.33107e-08	Up in AAV	1.002	0.923	0.943	1.94	0.711	0.248	0.305	0.111	0.138	0.129
Col4a3	<a href='https://www.ncbi.nlm.nih.gov/gene/?term=12828' target="_blank"> 12828 </a>	collagen, type IV, alpha 3	retained_intron	protein_coding	1.75942	3.38561	3.35131e-09	1.34366e-08	Up in AAV	0.661	0.618	1.247	0.916	0.976	0.141	0.154	0.272	0.19	0.077
Gm10420	<a href='https://www.ncbi.nlm.nih.gov/gene/?term=108169197' target="_blank"> 108169197 </a>	predicted gene 10420	processed_pseudogene	processed_pseudogene	1.75423	3.37346	1.44103e-19	1.59136e-18	Up in AAV	8.945	9.781	9.748	9.005	6.239	1.515	1.874	1.958	0.865	1.997
Gm6341	<a href='https://www.ncbi.nlm.nih.gov/gene/?term=622673' target="_blank"> 622673 </a>	ribosomal protein L27 pseudogene	processed_pseudogene	processed_pseudogene	1.75184	3.36788	6.44518e-05	0.000148076	Up in AAV	4.123	4.7	4.612	3.838	1.548	1.053	0.951	0.489	0.299	0.726
Crybb1	<a href='https://www.ncbi.nlm.nih.gov/gene/?term=12960' target="_blank"> 12960 </a>	crystallin, beta B1	protein_coding	protein_coding	1.75132	3.36666	0.000303603	0.000631395	Up in AAV	0.947	1.631	2.523	1.329	1.842	0.111	0.756	0.486	0.233	0.183
Itga11	<a href='https://www.ncbi.nlm.nih.gov/gene/?term=319480' target="_blank"> 319480 </a>	integrin alpha 11	protein_coding	protein_coding	1.7511	3.36614	4.97897e-09	1.95534e-08	Up in AAV	0.941	1.15	1.856	1.32	0.876	0.165	0.211	0.452	0.16	0.142
Adap1	<a href='https://www.ncbi.nlm.nih.gov/gene/?term=231821' target="_blank"> 231821 </a>	ArfGAP with dual PH domains 1	processed_transcript	protein_coding	1.74966	3.3628	2.38576e-13	1.47313e-12	Up in AAV	3.637	3.802	4.09	4.573	2.203	0.784	1.161	0.443	0.966	0.496
Fgfr3	<a href='https://www.ncbi.nlm.nih.gov/gene/?term=14184' target="_blank"> 14184 </a>	fibroblast growth factor receptor 3	protein_coding	protein_coding	1.74958	3.36262	6.05887e-17	5.30369e-16	Up in AAV	4.97	5.344	5.966	4.417	4.013	0.686	0.795	1.73	0.576	0.924
Ifi209	<a href='https://www.ncbi.nlm.nih.gov/gene/?term=236312' target="_blank"> 236312 </a>	interferon activated gene 209			1.74934	3.36205	1.06219e-12	6.16656e-12	Up in AAV	2.815	1.941	3.337	3.05	1.81	0.526	0.65	0.719	0.464	0.244
Gm8213	<a href='https://www.ncbi.nlm.nih.gov/gene/?term=666648' target="_blank"> 666648 </a>	predicted pseudogene 8213	processed_pseudogene	processed_pseudogene	1.74835	3.35974	2.75545e-11	1.39409e-10	Up in AAV	11.808	12.161	12.372	11.572	8.064	1.757	2.738	1.465	1.054	3.195
Usp35	<a href='https://www.ncbi.nlm.nih.gov/gene/?term=244144' target="_blank"> 244144 </a>	ubiquitin specific peptidase 35	protein_coding	protein_coding	1.74792	3.35873	3.77749e-09	1.50336e-08	Up in AAV	0.613	0.638	0.511	0.581	0.87	0.125	0.078	0.086	0.088	0.076
Ms4a6c	<a href='https://www.ncbi.nlm.nih.gov/gene/?term=73656' target="_blank"> 73656 </a>	membrane-spanning 4-domains, subfamily A, member 6C	protein_coding	protein_coding	1.74712	3.35688	1.97744e-11	1.01278e-10	Up in AAV	24.361	15.363	21.681	26.413	10.96	3.442	5.287	6.183	2.53	2.518
Sfi1	<a href='https://www.ncbi.nlm.nih.gov/gene/?term=78887' target="_blank"> 78887 </a>	Sfi1 homolog, spindle assembly associated (yeast)	protein_coding	protein_coding	1.74603	3.35434	3.76858e-26	7.03758e-25	Up in AAV	2.668	2.413	2.6	2.499	2.233	0.363	1.044	0.369	0.391	0.396
Ptpn6	<a href='https://www.ncbi.nlm.nih.gov/gene/?term=15170' target="_blank"> 15170 </a>	protein tyrosine phosphatase, non-receptor type 6	protein_coding	protein_coding	1.74598	3.35423	1.2721e-12	7.321e-12	Up in AAV	4.716	3.58	4.649	8.334	3.812	0.541	1.28	0.956	0.722	1.081
Orai2	<a href='https://www.ncbi.nlm.nih.gov/gene/?term=269717' target="_blank"> 269717 </a>	ORAI calcium release-activated calcium modulator 2	protein_coding	protein_coding	1.73905	3.33815	3.93853e-14	2.62077e-13	Up in AAV	1.242	1.105	1.803	1.428	1.3	0.329	0.428	0.395	0.128	0.218
Clspn	<a href='https://www.ncbi.nlm.nih.gov/gene/?term=269582' target="_blank"> 269582 </a>	claspin	protein_coding	protein_coding	1.73871	3.33736	6.25338e-06	1.6649e-05	Up in AAV	0.24	0.204	0.632	0.229	0.374	0.178	0.052	0.15	0.111	0.013
Dok5	<a href='https://www.ncbi.nlm.nih.gov/gene/?term=76829' target="_blank"> 76829 </a>	docking protein 5	protein_coding	protein_coding	1.73762	3.33485	7.69698e-10	3.30623e-09	Up in AAV	1.68	1.514	2.263	1.678	1.751	0.205	0.593	0.296	0.353	0.201
Cd247	<a href='https://www.ncbi.nlm.nih.gov/gene/?term=12503' target="_blank"> 12503 </a>	CD247 antigen	protein_coding	protein_coding	1.73578	3.33059	5.63538e-07	1.71942e-06	Up in AAV	0.749	0.682	0.904	0.874	0.917	0.172	0.189	0.063	0.212	0.133
Lrmp	<a href='https://www.ncbi.nlm.nih.gov/gene/?term=NA' target="_blank"> NA </a>		nonsense_mediated_decay	protein_coding	1.73456	3.32777	8.98553e-12	4.73529e-11	Up in AAV	1.563	1.31	1.977	2.535	1.442	0.357	0.613	0.234	0.243	0.368
Snhg20	<a href='https://www.ncbi.nlm.nih.gov/gene/?term=76972' target="_blank"> 76972 </a>	small nucleolar RNA host gene 20			1.73326	3.32479	2.26271e-08	8.18036e-08	Up in AAV	3.966	3.536	5.386	5.289	7.596	1.076	0.811	1.404	1.32	1.058
Ifi211	<a href='https://www.ncbi.nlm.nih.gov/gene/?term=381308' target="_blank"> 381308 </a>	interferon activated gene 211			1.73284	3.32381	1.85624e-13	1.15696e-12	Up in AAV	21.254	15.138	20.154	18.76	12.988	2.749	4.513	5.19	2.335	1.737
Gm10313	<a href='https://www.ncbi.nlm.nih.gov/gene/?term=100039875' target="_blank"> 100039875 </a>	glyceraldehyde-3-phosphate dehydrogenase pseudogene	processed_pseudogene	processed_pseudogene	1.73276	3.32362	9.76525e-10	4.14817e-09	Up in AAV	2.197	2.155	2.306	2.591	1.847	0.591	0.375	0.663	0.207	0.265
St8sia1	<a href='https://www.ncbi.nlm.nih.gov/gene/?term=20449' target="_blank"> 20449 </a>	ST8 alpha-N-acetyl-neuraminide alpha-2,8-sialyltransferase 1	protein_coding	protein_coding	1.73178	3.32137	0.000106523	0.000236889	Up in AAV	0.131	0.171	0.127	0.275	0.09	0.019	0.045	0.055	0.007	0.033
Mtcp1	<a href='https://www.ncbi.nlm.nih.gov/gene/?term=17763' target="_blank"> 17763 </a>	mature T cell proliferation 1	protein_coding	protein_coding	1.73171	3.32122	2.27846e-08	8.23116e-08	Up in AAV	0.85	1.37	1.284	1.173	1.676	0.49	0.208	0.291	0.518	0.294
Susd3	<a href='https://www.ncbi.nlm.nih.gov/gene/?term=66329' target="_blank"> 66329 </a>	sushi domain containing 3	protein_coding	protein_coding	1.73068	3.31885	7.86603e-07	2.36143e-06	Up in AAV	1.498	1.117	1.729	2.408	1.098	0.144	0.646	0.324	0.183	0.227
Zfc3h1	<a href='https://www.ncbi.nlm.nih.gov/gene/?term=216345' target="_blank"> 216345 </a>	zinc finger, C3H1-type containing	protein_coding	protein_coding	1.73053	3.3185	4.22839e-26	7.83598e-25	Up in AAV	6.243	4.02	4.742	6.44	6.533	0.928	1.048	0.638	1.078	0.594
Tgfb2	<a href='https://www.ncbi.nlm.nih.gov/gene/?term=21808' target="_blank"> 21808 </a>	transforming growth factor, beta 2	protein_coding	protein_coding	1.73003	3.31736	7.52736e-16	5.95565e-15	Up in AAV	17.526	8.254	13.089	18.915	15.142	3.221	2.773	2.234	3.31	2.769
Nlrc4	<a href='https://www.ncbi.nlm.nih.gov/gene/?term=268973' target="_blank"> 268973 </a>	NLR family, CARD domain containing 4	protein_coding	protein_coding	1.72943	3.31598	2.03358e-05	5.0359e-05	Up in AAV	0.336	0.243	0.437	0.278	0.304	0.028	0.088	0.035	0.069	0.041
Kcnab2	<a href='https://www.ncbi.nlm.nih.gov/gene/?term=16498' target="_blank"> 16498 </a>	potassium voltage-gated channel, shaker-related subfamily, beta member 2	protein_coding	protein_coding	1.72824	3.31324	4.69211e-12	2.55401e-11	Up in AAV	1.42	1.481	1.672	1.822	0.678	0.209	0.361	0.3	0.222	0.31
Parp10	<a href='https://www.ncbi.nlm.nih.gov/gene/?term=671535' target="_blank"> 671535 </a>	poly (ADP-ribose) polymerase family, member 10	nonsense_mediated_decay	protein_coding	1.728	3.31269	2.14276e-56	2.10888e-54	Up in AAV	6.872	6.424	6.847	7.185	6.361	1.314	1.507	1.533	1.044	1.132
E2f1	<a href='https://www.ncbi.nlm.nih.gov/gene/?term=13555' target="_blank"> 13555 </a>	E2F transcription factor 1	protein_coding	protein_coding	1.72695	3.31026	3.50668e-06	9.68125e-06	Up in AAV	0.56	0.478	0.873	0.862	0.764	0.056	0.25	0.078	0.129	0.152
Rnase6	<a href='https://www.ncbi.nlm.nih.gov/gene/?term=78416' target="_blank"> 78416 </a>	ribonuclease, RNase A family, 6	protein_coding	protein_coding	1.72673	3.30978	8.20417e-05	0.000185389	Up in AAV	1.138	1.278	1.506	2.831	0.52	0.105	0.428	0.107	0.124	0.275
Tpcn2	<a href='https://www.ncbi.nlm.nih.gov/gene/?term=233979' target="_blank"> 233979 </a>	two pore segment channel 2	protein_coding	protein_coding	1.72623	3.30862	1.15338e-12	6.66407e-12	Up in AAV	1.65	1.411	1.559	1.445	1.91	0.197	0.166	0.268	0.208	0.253
Mdn1	<a href='https://www.ncbi.nlm.nih.gov/gene/?term=100019' target="_blank"> 100019 </a>	midasin AAA ATPase 1	protein_coding	protein_coding	1.72575	3.30753	6.52102e-16	5.19328e-15	Up in AAV	0.946	0.791	1.178	0.915	1.731	0.223	0.168	0.234	0.492	0.236
Ccl6	<a href='https://www.ncbi.nlm.nih.gov/gene/?term=20305' target="_blank"> 20305 </a>	chemokine (C-C motif) ligand 6	protein_coding	protein_coding	1.72383	3.30312	2.34492e-06	6.63354e-06	Up in AAV	109.351	64.621	82.127	94.859	26.973	12.262	16.84	19.234	6.545	9.276
Gm4977	<a href='https://www.ncbi.nlm.nih.gov/gene/?term=244710' target="_blank"> 244710 </a>	eukaryotic translation elongation factor 1 alpha 1 pseudogene			1.72307	3.30138	1.13463e-08	4.24748e-08	Up in AAV	4.554	2.55	3.052	2.913	1.936	0.928	0.689	0.515	0.314	0.318
Atp8a2	<a href='https://www.ncbi.nlm.nih.gov/gene/?term=50769' target="_blank"> 50769 </a>	ATPase, aminophospholipid transporter-like, class I, type 8A, member 2	protein_coding	protein_coding	1.72307	3.30138	2.95977e-20	3.47678e-19	Up in AAV	5.011	3.871	5.067	4.168	5.724	0.638	0.879	1.361	0.552	0.568
Lyve1	<a href='https://www.ncbi.nlm.nih.gov/gene/?term=114332' target="_blank"> 114332 </a>	lymphatic vessel endothelial hyaluronan receptor 1	protein_coding	protein_coding	1.72305	3.30133	1.08251e-17	1.01794e-16	Up in AAV	24.071	26.168	32.983	25.997	9.878	4.529	4.795	4.813	2.806	3.819
Mlph	<a href='https://www.ncbi.nlm.nih.gov/gene/?term=171531' target="_blank"> 171531 </a>	melanophilin	protein_coding	protein_coding	1.72289	3.30098	5.0273e-05	0.000117277	Up in AAV	0.665	0.221	0.423	0.706	0.266	0.144	0.117	0.102	0.046	0.03
Snx10	<a href='https://www.ncbi.nlm.nih.gov/gene/?term=71982' target="_blank"> 71982 </a>	sorting nexin 10	protein_coding	protein_coding	1.72289	3.30097	4.91941e-22	6.7664e-21	Up in AAV	30.538	14.216	22.192	30.521	19.551	4.169	5.012	4.659	3.536	3.439
Coro2a	<a href='https://www.ncbi.nlm.nih.gov/gene/?term=107684' target="_blank"> 107684 </a>	coronin, actin binding protein 2A	protein_coding	protein_coding	1.72274	3.30063	1.326e-07	4.36981e-07	Up in AAV	1.176	1.002	0.945	1.106	0.525	0.344	0.223	0.303	0.173	0.112
Ildr2	<a href='https://www.ncbi.nlm.nih.gov/gene/?term=100039795' target="_blank"> 100039795 </a>	immunoglobulin-like domain containing receptor 2	protein_coding	protein_coding	1.72099	3.29663	4.26235e-13	2.57402e-12	Up in AAV	1.239	0.759	1.14	1.506	1.233	0.18	0.274	0.154	0.285	0.185
Il27ra	<a href='https://www.ncbi.nlm.nih.gov/gene/?term=50931' target="_blank"> 50931 </a>	interleukin 27 receptor, alpha	protein_coding	protein_coding	1.71894	3.29193	7.24221e-15	5.15592e-14	Up in AAV	1.521	1.232	1.645	2.201	1.603	0.305	0.455	0.245	0.256	0.287
Mettl27	<a href='https://www.ncbi.nlm.nih.gov/gene/?term=79565' target="_blank"> 79565 </a>	methyltransferase like 27			1.7181	3.29004	5.24221e-07	1.60686e-06	Up in AAV	2.127	0.756	1.038	2.047	1.044	0.29	0.09	0.231	0.455	0.232
Pan3	<a href='https://www.ncbi.nlm.nih.gov/gene/?term=72587' target="_blank"> 72587 </a>	PAN3 poly(A) specific ribonuclease subunit	protein_coding	protein_coding	1.71724	3.28807	2.0437e-60	2.44005e-58	Up in AAV	4.61	4.567	5.783	6.388	5.144	1.781	0.953	1.006	0.631	1.731
Loxl3	<a href='https://www.ncbi.nlm.nih.gov/gene/?term=16950' target="_blank"> 16950 </a>	lysyl oxidase-like 3	processed_transcript	protein_coding	1.71685	3.28718	3.01268e-24	4.84892e-23	Up in AAV	2.758	2.085	3.482	3.435	2.027	0.428	0.684	0.621	0.45	0.446
Carmil1	<a href='https://www.ncbi.nlm.nih.gov/gene/?term=68732' target="_blank"> 68732 </a>	capping protein regulator and myosin 1 linker 1			1.71614	3.28556	1.23451e-12	7.1103e-12	Up in AAV	2.575	2.322	2.674	2.864	1.201	0.396	0.314	0.647	0.334	0.246
Mllt11	<a href='https://www.ncbi.nlm.nih.gov/gene/?term=56772' target="_blank"> 56772 </a>	myeloid/lymphoid or mixed-lineage leukemia; translocated to, 11	protein_coding	protein_coding	1.71613	3.28553	9.48739e-24	1.478e-22	Up in AAV	13.624	9.62	14.569	16.059	11.03	1.928	3.266	2.408	2.485	1.986
Fignl2	<a href='https://www.ncbi.nlm.nih.gov/gene/?term=668225' target="_blank"> 668225 </a>	fidgetin-like 2	protein_coding	protein_coding	1.71158	3.27519	1.45491e-08	5.37601e-08	Up in AAV	0.77	0.406	0.724	0.659	0.761	0.166	0.133	0.172	0.126	0.087
Ftx	<a href='https://www.ncbi.nlm.nih.gov/gene/?term=78878' target="_blank"> 78878 </a>	Ftx transcript, Xist regulator (non-protein coding)	lincRNA	lincRNA	1.7114	3.27479	2.17742e-08	7.88373e-08	Up in AAV	0.548	0.468	0.553	0.472	0.431	0.086	0.089	0.171	0.105	0.093
Gm11953	<a href='https://www.ncbi.nlm.nih.gov/gene/?term=100041720' target="_blank"> 100041720 </a>	glyceraldehyde-3-phosphate dehydrogenase pseudogene	processed_pseudogene	processed_pseudogene	1.71123	3.27441	2.88946e-10	1.30107e-09	Up in AAV	2.59	2.105	2.327	2.083	2.094	0.597	0.409	0.471	0.322	0.35
Sema4a	<a href='https://www.ncbi.nlm.nih.gov/gene/?term=20351' target="_blank"> 20351 </a>	sema domain, immunoglobulin domain (Ig), transmembrane domain (TM) and short cytoplasmic domain, (semaphorin) 4A	protein_coding	protein_coding	1.70788	3.2668	1.4313e-18	1.44989e-17	Up in AAV	3.975	4.992	4.605	5.024	2.857	0.501	1.179	1.039	0.771	0.565
Rrnad1	<a href='https://www.ncbi.nlm.nih.gov/gene/?term=229503' target="_blank"> 229503 </a>	ribosomal RNA adenine dimethylase domain containing 1	nonsense_mediated_decay	protein_coding	1.70596	3.26247	5.03886e-22	6.92415e-21	Up in AAV	2.52	2.186	3.062	2.884	2.112	0.498	0.365	0.434	0.317	0.592
H2-T23	<a href='https://www.ncbi.nlm.nih.gov/gene/?term=15040' target="_blank"> 15040 </a>	histocompatibility 2, T region locus 23	retained_intron	protein_coding	1.70529	3.26094	3.56721e-34	1.16502e-32	Up in AAV	61.181	52.637	56.633	73.678	39.554	11.057	13.592	13.061	8.131	10.094
Gm4613	<a href='https://www.ncbi.nlm.nih.gov/gene/?term=100043732' target="_blank"> 100043732 </a>	60S ribosomal protein L37a pseudogene	processed_pseudogene	processed_pseudogene	1.7027	3.25509	7.3161e-06	1.92532e-05	Up in AAV	17.486	20.109	18.308	12.12	8.51	1.19	3.656	2.267	2.629	4.576
Aim2	<a href='https://www.ncbi.nlm.nih.gov/gene/?term=383619' target="_blank"> 383619 </a>	absent in melanoma 2	protein_coding	protein_coding	1.70169	3.25283	9.63795e-12	5.06079e-11	Up in AAV	1.296	1.78	1.968	2.198	1.247	0.122	0.314	0.266	0.471	0.381
Nlrp3	<a href='https://www.ncbi.nlm.nih.gov/gene/?term=216799' target="_blank"> 216799 </a>	NLR family, pyrin domain containing 3	protein_coding	protein_coding	1.7013	3.25195	2.2298e-06	6.33123e-06	Up in AAV	0.55	0.442	0.457	0.369	0.186	0.06	0.07	0.076	0.078	0.093
Kif20a	<a href='https://www.ncbi.nlm.nih.gov/gene/?term=19348' target="_blank"> 19348 </a>	kinesin family member 20A	protein_coding	protein_coding	1.70092	3.25109	4.98524e-11	2.44331e-10	Up in AAV	0.872	0.642	1.197	1.103	1.072	0.179	0.246	0.176	0.161	0.107
Pkd1	<a href='https://www.ncbi.nlm.nih.gov/gene/?term=18763' target="_blank"> 18763 </a>	polycystin 1, transient receptor potential channel interacting	protein_coding	protein_coding	1.6994	3.24766	2.80237e-75	6.09243e-73	Up in AAV	10.653	11.914	13.504	12.084	9.138	1.618	2.569	1.935	1.522	1.938
Plpp2	<a href='https://www.ncbi.nlm.nih.gov/gene/?term=50784' target="_blank"> 50784 </a>	phospholipid phosphatase 2			1.69917	3.24714	2.60507e-14	1.76081e-13	Up in AAV	2.568	1.895	3.03	3.237	2.662	0.499	0.613	0.679	0.299	0.424
Casp4	<a href='https://www.ncbi.nlm.nih.gov/gene/?term=12363' target="_blank"> 12363 </a>	caspase 4, apoptosis-related cysteine peptidase	protein_coding	protein_coding	1.6983	3.24519	3.54426e-08	1.25123e-07	Up in AAV	9.974	3.414	4.728	6.7	3.903	0.969	1.065	1.363	0.848	0.905
Gm26532	<a href='https://www.ncbi.nlm.nih.gov/gene/?term=NA' target="_blank"> NA </a>		lincRNA	lincRNA	1.69818	3.24491	8.7805e-06	2.28224e-05	Up in AAV	1.671	1.891	2.06	2.448	2.602	0.79	0.385	0.472	0.249	0.178
Cd52	<a href='https://www.ncbi.nlm.nih.gov/gene/?term=23833' target="_blank"> 23833 </a>	CD52 antigen	processed_transcript	protein_coding	1.69808	3.2447	5.64117e-09	2.19939e-08	Up in AAV	28.304	19.449	21.879	29.28	17.295	3.568	9.348	3.944	2.745	2.681
Gm6210	<a href='https://www.ncbi.nlm.nih.gov/gene/?term=621306' target="_blank"> 621306 </a>	heat shock protein 8 pseudogene			1.69732	3.24298	1.79332e-52	1.47579e-50	Up in AAV	10.043	9.302	10.248	11.181	8.832	1.756	2.216	2.06	1.767	1.404
Gm20683	<a href='https://www.ncbi.nlm.nih.gov/gene/?term=NA' target="_blank"> NA </a>		nonsense_mediated_decay	protein_coding	1.6963	3.24069	1.83457e-06	5.26755e-06	Up in AAV	2.162	1.554	1.457	2.627	2.195	0.475	0.863	0.229	0.365	0.145
Il6ra	<a href='https://www.ncbi.nlm.nih.gov/gene/?term=16194' target="_blank"> 16194 </a>	interleukin 6 receptor, alpha	protein_coding	protein_coding	1.6958	3.23956	6.26353e-20	7.16689e-19	Up in AAV	2.999	3.982	4.382	3.349	2.386	0.811	0.69	0.995	0.59	0.39
Ifi47	<a href='https://www.ncbi.nlm.nih.gov/gene/?term=15953' target="_blank"> 15953 </a>	interferon gamma inducible protein 47	protein_coding	protein_coding	1.69507	3.23792	3.31899e-21	4.25943e-20	Up in AAV	9.89	7.316	10.033	12.594	8.397	1.578	2.216	2.458	1.178	1.394
Rab40b	<a href='https://www.ncbi.nlm.nih.gov/gene/?term=217371' target="_blank"> 217371 </a>	Rab40B, member RAS oncogene family	protein_coding	protein_coding	1.69488	3.23751	2.25531e-20	2.68389e-19	Up in AAV	4.717	3.283	4.419	4.811	4.196	0.967	1.177	0.628	0.572	0.866
Banp	<a href='https://www.ncbi.nlm.nih.gov/gene/?term=53325' target="_blank"> 53325 </a>	BTG3 associated nuclear protein	protein_coding	protein_coding	1.69414	3.23584	1.70041e-12	9.67128e-12	Up in AAV	6.274	7.168	7.898	5.84	7.469	2.227	1.544	1.697	1.17	0.389
Arhgap30	<a href='https://www.ncbi.nlm.nih.gov/gene/?term=226652' target="_blank"> 226652 </a>	Rho GTPase activating protein 30	protein_coding	protein_coding	1.69266	3.23252	2.61432e-22	3.65452e-21	Up in AAV	3.177	2.794	2.63	3.684	2.8	0.41	0.77	0.598	0.613	0.523
Mtcl1	<a href='https://www.ncbi.nlm.nih.gov/gene/?term=68617' target="_blank"> 68617 </a>	microtubule crosslinking factor 1	protein_coding	protein_coding	1.6924	3.23194	6.36715e-14	4.1552e-13	Up in AAV	1.166	1.051	1.154	1.072	1.353	0.251	0.285	0.28	0.227	0.116
Gm13340	<a href='https://www.ncbi.nlm.nih.gov/gene/?term=NA' target="_blank"> NA </a>		unprocessed_pseudogene	unprocessed_pseudogene	1.69117	3.22918	2.03893e-22	2.88341e-21	Up in AAV	313.751	328.821	266.733	279.917	399.71	53.224	59.967	72.088	58.031	59.618
Meg3	<a href='https://www.ncbi.nlm.nih.gov/gene/?term=17263' target="_blank"> 17263 </a>	maternally expressed 3	lincRNA	lincRNA	1.68737	3.22069	5.65302e-09	2.20342e-08	Up in AAV	1.451	1.291	1.658	1.165	2.76	0.098	0.181	0.157	0.293	0.23
Hsph1	<a href='https://www.ncbi.nlm.nih.gov/gene/?term=15505' target="_blank"> 15505 </a>	heat shock 105kDa/110kDa protein 1	protein_coding	protein_coding	1.68642	3.21858	1.00587e-12	5.84889e-12	Up in AAV	22.439	30.641	37.096	34.949	49.284	5.79	11.125	5.578	5.881	5.835
Lpin3	<a href='https://www.ncbi.nlm.nih.gov/gene/?term=64899' target="_blank"> 64899 </a>	lipin 3	protein_coding	protein_coding	1.68483	3.21504	2.3832e-18	2.36792e-17	Up in AAV	2.707	2.248	3.683	2.802	4.025	0.444	0.678	0.674	0.491	0.546
Itih5	<a href='https://www.ncbi.nlm.nih.gov/gene/?term=209378' target="_blank"> 209378 </a>	inter-alpha (globulin) inhibitor H5	protein_coding	protein_coding	1.6841	3.21339	1.94336e-17	1.78143e-16	Up in AAV	3.964	3.931	7.716	5.645	3.589	0.668	1.192	1.072	0.859	0.853
Shank1	<a href='https://www.ncbi.nlm.nih.gov/gene/?term=243961' target="_blank"> 243961 </a>	SH3 and multiple ankyrin repeat domains 1	protein_coding	protein_coding	1.6821	3.20895	5.22702e-13	3.12548e-12	Up in AAV	0.498	0.862	0.954	0.514	0.647	0.13	0.223	0.137	0.138	0.082
Ccn5	<a href='https://www.ncbi.nlm.nih.gov/gene/?term=22403' target="_blank"> 22403 </a>	cellular communication network factor 5			1.68063	3.20567	3.50666e-12	1.93331e-11	Up in AAV	8.875	5.571	6.995	11.931	6.588	2.603	1.876	1.062	1.238	1.061
Birc5	<a href='https://www.ncbi.nlm.nih.gov/gene/?term=11799' target="_blank"> 11799 </a>	baculoviral IAP repeat-containing 5	protein_coding	protein_coding	1.67923	3.20258	7.04467e-05	0.000160936	Up in AAV	1.7	0.819	1.723	1.876	1.412	0.246	0.631	0.409	0.131	0.121
Itga10	<a href='https://www.ncbi.nlm.nih.gov/gene/?term=213119' target="_blank"> 213119 </a>	integrin, alpha 10	protein_coding	protein_coding	1.67842	3.20077	1.91183e-05	4.75379e-05	Up in AAV	0.223	0.245	0.262	0.323	0.514	0.08	0.108	0.085	0.02	0.026
Gpr176	<a href='https://www.ncbi.nlm.nih.gov/gene/?term=381413' target="_blank"> 381413 </a>	G protein-coupled receptor 176	protein_coding	protein_coding	1.67735	3.1984	5.91925e-06	1.58143e-05	Up in AAV	0.253	0.275	0.394	0.344	0.427	0.088	0.087	0.02	0.062	0.069
Gm16973	<a href='https://www.ncbi.nlm.nih.gov/gene/?term=100503823' target="_blank"> 100503823 </a>	predicted gene, 16973	lincRNA	lincRNA	1.67468	3.19247	4.86162e-07	1.49555e-06	Up in AAV	0.744	0.944	0.815	0.869	0.621	0.176	0.133	0.24	0.207	0.059
Lsmem2	<a href='https://www.ncbi.nlm.nih.gov/gene/?term=434436' target="_blank"> 434436 </a>	leucine-rich single-pass membrane protein 2			1.67434	3.19174	2.17725e-25	3.82094e-24	Up in AAV	22.762	23.195	25.514	28.289	28.625	4.196	6.717	6.39	4.09	4.628
Oas1a	<a href='https://www.ncbi.nlm.nih.gov/gene/?term=246730' target="_blank"> 246730 </a>	2'-5' oligoadenylate synthetase 1A	protein_coding	protein_coding	1.67376	3.19044	2.63036e-10	1.19061e-09	Up in AAV	5.839	3.2	6.176	6.267	4.085	0.714	1.783	1.061	0.653	0.71
Dhx58	<a href='https://www.ncbi.nlm.nih.gov/gene/?term=80861' target="_blank"> 80861 </a>	DEXH (Asp-Glu-X-His) box polypeptide 58	protein_coding	protein_coding	1.67247	3.18761	5.2218e-10	2.28479e-09	Up in AAV	2.766	1.122	2.313	2.583	2.023	0.335	0.314	0.339	0.309	0.515
Eya2	<a href='https://www.ncbi.nlm.nih.gov/gene/?term=14049' target="_blank"> 14049 </a>	EYA transcriptional coactivator and phosphatase 2	protein_coding	protein_coding	1.67132	3.18507	2.20086e-06	6.25396e-06	Up in AAV	2.476	1.048	1.145	2.539	1.561	0.275	0.276	0.512	0.156	0.995
Ifi207	<a href='https://www.ncbi.nlm.nih.gov/gene/?term=226691' target="_blank"> 226691 </a>	interferon activated gene 207			1.66884	3.17958	1.11943e-11	5.85903e-11	Up in AAV	14.978	13.029	11.514	10.5	6.914	2.022	2.215	3.739	1.251	1.694
Myoc	<a href='https://www.ncbi.nlm.nih.gov/gene/?term=17926' target="_blank"> 17926 </a>	myocilin	protein_coding	protein_coding	1.66764	3.17694	4.93817e-15	3.59287e-14	Up in AAV	11.426	14.142	13.875	14.319	6.925	2.311	3.551	1.405	2.411	2.12
Gm36445	<a href='https://www.ncbi.nlm.nih.gov/gene/?term=115488122' target="_blank"> 115488122 </a>	predicted gene, 36445			1.66699	3.17551	0.000106514	0.000236889	Up in AAV	0.627	0.435	0.603	0.853	0.522	0.103	0.066	0.218	0.119	0.093
Mov10	<a href='https://www.ncbi.nlm.nih.gov/gene/?term=17454' target="_blank"> 17454 </a>	Mov10 RISC complex RNA helicase	protein_coding	protein_coding	1.66619	3.17376	7.87717e-17	6.81347e-16	Up in AAV	2.301	1.532	2.575	2.111	2.578	0.419	0.534	0.331	0.295	0.524
Psmb9	<a href='https://www.ncbi.nlm.nih.gov/gene/?term=16912' target="_blank"> 16912 </a>	proteasome (prosome, macropain) subunit, beta type 9 (large multifunctional peptidase 2)	protein_coding	protein_coding	1.66271	3.16611	1.9476e-23	2.95201e-22	Up in AAV	17.537	15.554	15.272	21.073	11.621	3.142	5.6	3.283	3.27	3.378
Gm13305	<a href='https://www.ncbi.nlm.nih.gov/gene/?term=100042555' target="_blank"> 100042555 </a>	predicted gene 13305	protein_coding	protein_coding	1.66245	3.16553	9.7918e-06	2.52572e-05	Up in AAV	2.126	0.874	2.418	1.655	1.973	0.391	0.161	0.594	0.212	0.093
AI504432	<a href='https://www.ncbi.nlm.nih.gov/gene/?term=229694' target="_blank"> 229694 </a>	expressed sequence AI504432	lincRNA	lincRNA	1.66167	3.16383	0.000134519	0.000294514	Up in AAV	0.166	0.267	0.302	0.413	0.331	0.04	0.071	0.137	0.067	0.016
Pdlim7	<a href='https://www.ncbi.nlm.nih.gov/gene/?term=67399' target="_blank"> 67399 </a>	PDZ and LIM domain 7	nonsense_mediated_decay	protein_coding	1.66088	3.16209	3.33573e-23	4.95798e-22	Up in AAV	102.562	64.322	99.866	116.639	65.392	19.018	29.573	16.448	14.174	14.077
Fam167a	<a href='https://www.ncbi.nlm.nih.gov/gene/?term=219148' target="_blank"> 219148 </a>	family with sequence similarity 167, member A	protein_coding	protein_coding	1.66062	3.16151	0.00167285	0.00311198	Up in AAV	0.109	0.096	0.284	0.114	0.138	0.032	0.022	0.018	0.04	0.031
Stx11	<a href='https://www.ncbi.nlm.nih.gov/gene/?term=74732' target="_blank"> 74732 </a>	syntaxin 11	protein_coding	protein_coding	1.66052	3.1613	9.75367e-18	9.21349e-17	Up in AAV	3.046	1.469	2.049	2.589	1.767	0.372	0.464	0.638	0.353	0.26
Gm44087	<a href='https://www.ncbi.nlm.nih.gov/gene/?term=NA' target="_blank"> NA </a>				1.65982	3.15977	5.21104e-09	2.04263e-08	Up in AAV	1.225	1.246	1.561	1.548	1.743	0.282	0.22	0.447	0.321	0.177
Fhl1	<a href='https://www.ncbi.nlm.nih.gov/gene/?term=14199' target="_blank"> 14199 </a>	four and a half LIM domains 1	protein_coding	protein_coding	1.65768	3.15509	5.9487e-25	1.00288e-23	Up in AAV	229.736	117.591	167.961	235.491	139.846	35.696	38.103	33.103	30.627	29.16
Sned1	<a href='https://www.ncbi.nlm.nih.gov/gene/?term=208777' target="_blank"> 208777 </a>	sushi, nidogen and EGF-like domains 1	protein_coding	protein_coding	1.65637	3.15221	5.43847e-27	1.1033e-25	Up in AAV	0.92	1.643	1.282	1.347	1.756	0.242	0.246	0.186	0.221	0.197
Stat2	<a href='https://www.ncbi.nlm.nih.gov/gene/?term=20847' target="_blank"> 20847 </a>	signal transducer and activator of transcription 2	protein_coding	protein_coding	1.65618	3.15182	7.9036e-40	3.58641e-38	Up in AAV	7.767	6.326	8.196	9.004	8.095	1.081	1.958	1.397	1.452	1.195
Col8a2	<a href='https://www.ncbi.nlm.nih.gov/gene/?term=329941' target="_blank"> 329941 </a>	collagen, type VIII, alpha 2	protein_coding	protein_coding	1.65579	3.15096	2.47851e-05	6.04925e-05	Up in AAV	0.304	0.439	1.026	0.599	0.44	0.065	0.193	0.083	0.152	0.092
Bean1	<a href='https://www.ncbi.nlm.nih.gov/gene/?term=65115' target="_blank"> 65115 </a>	brain expressed, associated with Nedd4, 1	protein_coding	protein_coding	1.65571	3.15077	5.5561e-12	2.99741e-11	Up in AAV	1.089	1.024	1.58	1.385	1.033	0.152	0.491	0.147	0.25	0.225
Myo1f	<a href='https://www.ncbi.nlm.nih.gov/gene/?term=17916' target="_blank"> 17916 </a>	myosin IF	protein_coding	protein_coding	1.65315	3.14519	1.70426e-09	7.0664e-09	Up in AAV	2.791	2.037	2.291	3.174	2.118	0.367	0.786	0.237	0.641	0.34
Gm12295	<a href='https://www.ncbi.nlm.nih.gov/gene/?term=327946' target="_blank"> 327946 </a>	predicted gene 12295	lincRNA	lincRNA	1.65261	3.14401	5.13875e-14	3.38846e-13	Up in AAV	10.262	4.463	4.97	9.22	7.637	1.908	1.268	1.827	1.117	2.123
Prdx2-ps1	<a href='https://www.ncbi.nlm.nih.gov/gene/?term=633295' target="_blank"> 633295 </a>	peroxiredoxin 2, pseudogene 1			1.65211	3.14293	6.48082e-10	2.80284e-09	Up in AAV	5.518	4.541	6.994	6.501	3.232	1.06	1.336	0.898	1.084	0.875
P3h2	<a href='https://www.ncbi.nlm.nih.gov/gene/?term=210530' target="_blank"> 210530 </a>	prolyl 3-hydroxylase 2			1.64874	3.13561	1.33091e-31	3.63714e-30	Up in AAV	5.101	3.873	6.363	6.072	4.523	1.227	1.109	0.871	0.816	0.977
Gm44502	<a href='https://www.ncbi.nlm.nih.gov/gene/?term=100134861' target="_blank"> 100134861 </a>	predicted readthrough transcript (NMD candidate), 44502			1.64688	3.13157	0.00492173	0.00843709	Up in AAV	0.341	0.57	0.403	0.24	0.383	0.043	0	0.056	0.135	0.15
Pik3cd	<a href='https://www.ncbi.nlm.nih.gov/gene/?term=18707' target="_blank"> 18707 </a>	phosphatidylinositol-4,5-bisphosphate 3-kinase catalytic subunit delta	protein_coding	protein_coding	1.64544	3.12844	3.49162e-24	5.60738e-23	Up in AAV	2.474	1.937	2.049	2.554	1.938	0.471	0.456	0.487	0.5	0.725
Prlr	<a href='https://www.ncbi.nlm.nih.gov/gene/?term=19116' target="_blank"> 19116 </a>	prolactin receptor	retained_intron	protein_coding	1.64526	3.12804	2.87588e-17	2.5906e-16	Up in AAV	2.079	2.426	2.761	2.595	2.568	0.439	0.469	0.374	0.866	0.548
Tnfrsf23	<a href='https://www.ncbi.nlm.nih.gov/gene/?term=79201' target="_blank"> 79201 </a>	tumor necrosis factor receptor superfamily, member 23	protein_coding	protein_coding	1.64461	3.12664	6.97493e-17	6.06548e-16	Up in AAV	2.506	1.954	3.329	2.835	1.653	0.381	0.733	0.374	0.569	0.265
Pde4c	<a href='https://www.ncbi.nlm.nih.gov/gene/?term=110385' target="_blank"> 110385 </a>	phosphodiesterase 4C, cAMP specific	protein_coding	protein_coding	1.64451	3.12641	3.05442e-09	1.23175e-08	Up in AAV	1.756	1.558	1.654	2.212	1.618	0.257	0.193	0.595	0.288	0.479
Gm19410	<a href='https://www.ncbi.nlm.nih.gov/gene/?term=100502846' target="_blank"> 100502846 </a>	predicted gene, 19410			1.64344	3.12409	1.06546e-13	6.79783e-13	Up in AAV	0.976	0.582	0.796	0.959	0.7	0.117	0.169	0.157	0.193	0.139
Tmem86b	<a href='https://www.ncbi.nlm.nih.gov/gene/?term=68255' target="_blank"> 68255 </a>	transmembrane protein 86B	protein_coding	protein_coding	1.64331	3.12382	9.62561e-07	2.86545e-06	Up in AAV	1.148	1.721	1.352	1.145	1.454	0.285	0.168	0.367	0.227	0.358
Gm5621	<a href='https://www.ncbi.nlm.nih.gov/gene/?term=434434' target="_blank"> 434434 </a>	predicted gene 5621	processed_pseudogene	processed_pseudogene	1.64153	3.11996	2.98774e-08	1.06378e-07	Up in AAV	4.772	4.541	3.159	3.639	2.845	1.003	0.766	0.593	0.782	0.599
Col20a1	<a href='https://www.ncbi.nlm.nih.gov/gene/?term=73368' target="_blank"> 73368 </a>	collagen, type XX, alpha 1	protein_coding	protein_coding	1.64133	3.11954	0.000631175	0.00124999	Up in AAV	0.224	0.148	0.576	0.3	0.435	0.047	0.121	0.054	0.025	0.048
Ddah1	<a href='https://www.ncbi.nlm.nih.gov/gene/?term=69219' target="_blank"> 69219 </a>	dimethylarginine dimethylaminohydrolase 1	protein_coding	protein_coding	1.64088	3.11857	8.72602e-12	4.60185e-11	Up in AAV	5.417	3.848	7.318	7.082	6.915	0.563	1.748	1.866	0.82	1.032
Col16a1	<a href='https://www.ncbi.nlm.nih.gov/gene/?term=107581' target="_blank"> 107581 </a>	collagen, type XVI, alpha 1	protein_coding	protein_coding	1.6402	3.1171	1.14685e-11	5.99604e-11	Up in AAV	2.438	2.093	4.529	3.805	3.7	0.525	0.896	0.673	0.69	0.677
Sorl1	<a href='https://www.ncbi.nlm.nih.gov/gene/?term=20660' target="_blank"> 20660 </a>	sortilin-related receptor, LDLR class A repeats-containing	protein_coding	protein_coding	1.64016	3.11701	2.31326e-36	8.57379e-35	Up in AAV	4.175	4.791	3.985	4.124	3.296	0.596	0.609	1.209	0.562	0.918
Gm5637	<a href='https://www.ncbi.nlm.nih.gov/gene/?term=434782' target="_blank"> 434782 </a>	predicted pseudogene 5637	processed_pseudogene	processed_pseudogene	1.63906	3.11463	3.54917e-05	8.47217e-05	Up in AAV	0.885	0.738	1.087	1.262	0.701	0.259	0.234	0.061	0.24	0.132
Gm20634	<a href='https://www.ncbi.nlm.nih.gov/gene/?term=NA' target="_blank"> NA </a>		processed_transcript	processed_transcript	1.63769	3.11166	3.58952e-17	3.21754e-16	Up in AAV	2.603	2.475	2.954	3.271	3.191	0.642	0.982	0.501	0.517	0.534
Dock2	<a href='https://www.ncbi.nlm.nih.gov/gene/?term=94176' target="_blank"> 94176 </a>	dedicator of cyto-kinesis 2	protein_coding	protein_coding	1.63753	3.11132	3.2523e-12	1.80194e-11	Up in AAV	2.083	1.918	2.218	2.755	1.451	0.329	0.711	0.461	0.281	0.233
Nktr	<a href='https://www.ncbi.nlm.nih.gov/gene/?term=18087' target="_blank"> 18087 </a>	natural killer tumor recognition sequence	nonsense_mediated_decay	protein_coding	1.6373	3.11082	5.83199e-22	7.97641e-21	Up in AAV	8.5	9.702	12.014	9.842	11.51	3.043	2.03	1.8	1.854	1.252
Lcp2	<a href='https://www.ncbi.nlm.nih.gov/gene/?term=16822' target="_blank"> 16822 </a>	lymphocyte cytosolic protein 2	protein_coding	protein_coding	1.63686	3.10989	1.99295e-12	1.12542e-11	Up in AAV	1.747	1.923	1.567	2.53	1.749	0.267	0.483	0.523	0.431	0.306
Gm10557	<a href='https://www.ncbi.nlm.nih.gov/gene/?term=383374' target="_blank"> 383374 </a>	cadherin 11 pseudogene	pseudogene	pseudogene	1.63496	3.10578	9.7424e-18	9.20881e-17	Up in AAV	8.666	9.311	10.417	13.753	8.35	2.165	1.832	1.518	1.938	2.187
Gm5047	<a href='https://www.ncbi.nlm.nih.gov/gene/?term=268988' target="_blank"> 268988 </a>	predicted gene 5047			1.6324	3.10028	8.23408e-09	3.13153e-08	Up in AAV	2.831	2.908	3.206	2.153	2.352	0.612	0.493	0.74	0.482	0.438
Tcirg1	<a href='https://www.ncbi.nlm.nih.gov/gene/?term=27060' target="_blank"> 27060 </a>	T cell, immune regulator 1, ATPase, H+ transporting, lysosomal V0 protein A3	retained_intron	protein_coding	1.63113	3.09755	3.74393e-18	3.67976e-17	Up in AAV	6.707	4.11	5.225	7.834	8.257	1.03	1.042	0.932	1.04	1.648
Rpl5-ps2	<a href='https://www.ncbi.nlm.nih.gov/gene/?term=668936' target="_blank"> 668936 </a>	ribisomal protein L5, pseudogene 2	processed_pseudogene	processed_pseudogene	1.63104	3.09737	1.72479e-17	1.59614e-16	Up in AAV	11.553	9.692	8.949	11.55	6.05	2.086	2.003	1.485	1.558	2.071
A230056P14Rik	<a href='https://www.ncbi.nlm.nih.gov/gene/?term=320845' target="_blank"> 320845 </a>	RIKEN cDNA A230056P14 gene	processed_transcript	processed_transcript	1.63099	3.09726	4.44632e-06	1.21079e-05	Up in AAV	1.315	1.464	2.429	2.003	1.584	0.719	0.478	0.333	0.375	0.295
Atad2	<a href='https://www.ncbi.nlm.nih.gov/gene/?term=70472' target="_blank"> 70472 </a>	ATPase family, AAA domain containing 2	protein_coding	protein_coding	1.63042	3.09603	3.14779e-14	2.11002e-13	Up in AAV	1.289	1.251	1.827	1.541	1.602	0.24	0.349	0.442	0.231	0.236
Gm18180	<a href='https://www.ncbi.nlm.nih.gov/gene/?term=100416669' target="_blank"> 100416669 </a>	zinc finger protein 617 pseudogene	processed_pseudogene	processed_pseudogene	1.6296	3.09427	0.00133567	0.00252306	Up in AAV	1.252	0.778	1.108	1.72	1.146	0.24	0.551	0.275	0.116	0
Thsd7a	<a href='https://www.ncbi.nlm.nih.gov/gene/?term=330267' target="_blank"> 330267 </a>	thrombospondin, type I, domain containing 7A	protein_coding	protein_coding	1.6282	3.09126	3.61556e-24	5.80002e-23	Up in AAV	7.976	5.325	6.463	8.157	4.722	2.29	1.843	1.497	1.065	1.183
Dynlt1c	<a href='https://www.ncbi.nlm.nih.gov/gene/?term=100040563' target="_blank"> 100040563 </a>	dynein light chain Tctex-type 1C	protein_coding	protein_coding	1.62717	3.08906	3.95773e-10	1.75918e-09	Up in AAV	3.107	1.861	3.017	3.445	1.422	0.374	0.689	0.149	0.25	0.191
Kcnt2	<a href='https://www.ncbi.nlm.nih.gov/gene/?term=240776' target="_blank"> 240776 </a>	potassium channel, subfamily T, member 2	protein_coding	protein_coding	1.62614	3.08686	2.48619e-21	3.219e-20	Up in AAV	1.544	1.75	1.722	1.963	1.363	0.352	0.593	0.409	0.368	0.248
Angptl7	<a href='https://www.ncbi.nlm.nih.gov/gene/?term=654812' target="_blank"> 654812 </a>	angiopoietin-like 7	protein_coding	protein_coding	1.62328	3.08076	1.69008e-06	4.86997e-06	Up in AAV	1.517	1.759	2.221	1.645	0.671	0.232	0.601	0.295	0.233	0.196
Spta1	<a href='https://www.ncbi.nlm.nih.gov/gene/?term=20739' target="_blank"> 20739 </a>	spectrin alpha, erythrocytic 1	protein_coding	protein_coding	1.62202	3.07805	2.38626e-39	1.06949e-37	Up in AAV	3.785	3.72	4.4	4.454	4.642	0.865	0.866	0.954	0.755	0.726
Gvin1	<a href='https://www.ncbi.nlm.nih.gov/gene/?term=74558' target="_blank"> 74558 </a>	GTPase, very large interferon inducible 1	protein_coding	protein_coding	1.6214	3.07673	7.79749e-22	1.0536e-20	Up in AAV	9.523	8.853	11.835	11.964	9.956	2.365	2.593	2.6	1.998	1.137
Hyal1	<a href='https://www.ncbi.nlm.nih.gov/gene/?term=15586' target="_blank"> 15586 </a>	hyaluronoglucosaminidase 1	protein_coding	protein_coding	1.62061	3.07506	4.4756e-25	7.66059e-24	Up in AAV	2.381	3.385	3.875	3.459	2.87	0.627	0.748	0.634	0.594	0.574
Dgkq	<a href='https://www.ncbi.nlm.nih.gov/gene/?term=110524' target="_blank"> 110524 </a>	diacylglycerol kinase, theta	protein_coding	protein_coding	1.62057	3.07495	1.36566e-18	1.38815e-17	Up in AAV	1.46	1.333	1.654	1.751	2.387	0.424	0.203	0.326	0.546	0.258
Pnp2	<a href='https://www.ncbi.nlm.nih.gov/gene/?term=667034' target="_blank"> 667034 </a>	purine-nucleoside phosphorylase 2	protein_coding	protein_coding	1.61925	3.07216	0.000169696	0.00036565	Up in AAV	0.964	0.628	0.66	0.554	0.399	0.127	0.143	0.142	0.162	0.067
Cdo1	<a href='https://www.ncbi.nlm.nih.gov/gene/?term=12583' target="_blank"> 12583 </a>	cysteine dioxygenase 1, cytosolic	protein_coding	protein_coding	1.61912	3.07187	2.23242e-06	6.33497e-06	Up in AAV	4.874	4.245	3.365	3.468	1.538	1.185	0.516	0.567	0.606	0.451
Inmt	<a href='https://www.ncbi.nlm.nih.gov/gene/?term=21743' target="_blank"> 21743 </a>	indolethylamine N-methyltransferase	protein_coding	protein_coding	1.61834	3.07023	1.88601e-08	6.87821e-08	Up in AAV	36.034	45.936	19.503	45.13	17.091	10.88	5.678	6.132	3.649	7.372
Napsa	<a href='https://www.ncbi.nlm.nih.gov/gene/?term=16541' target="_blank"> 16541 </a>	napsin A aspartic peptidase	retained_intron	protein_coding	1.61434	3.06172	3.24625e-05	7.79891e-05	Up in AAV	2.118	1.318	1.901	1.924	0.671	0.286	0.558	0.211	0.145	0.256
Evi2b	<a href='https://www.ncbi.nlm.nih.gov/gene/?term=216984' target="_blank"> 216984 </a>	ecotropic viral integration site 2b	protein_coding	protein_coding	1.612	3.05675	2.18007e-05	5.36673e-05	Up in AAV	1.941	1.262	1.369	2.986	1.466	0.177	0.335	0.172	0.478	0.582
Tspan17	<a href='https://www.ncbi.nlm.nih.gov/gene/?term=74257' target="_blank"> 74257 </a>	tetraspanin 17	protein_coding	protein_coding	1.61115	3.05496	2.92336e-18	2.89222e-17	Up in AAV	30.888	17.507	22.364	31.985	17.909	5.011	4.719	3.762	3.618	3.493
Aoah	<a href='https://www.ncbi.nlm.nih.gov/gene/?term=27052' target="_blank"> 27052 </a>	acyloxyacyl hydrolase	protein_coding	protein_coding	1.6101	3.05274	1.03428e-09	4.37945e-09	Up in AAV	1.144	0.739	0.791	1.135	0.635	0.139	0.231	0.193	0.15	0.136
Dnah8	<a href='https://www.ncbi.nlm.nih.gov/gene/?term=13417' target="_blank"> 13417 </a>	dynein, axonemal, heavy chain 8	protein_coding	protein_coding	1.6098	3.0521	0.000185629	0.000398155	Up in AAV	0.267	0.072	0.357	0.293	0.3	0.009	0.169	0.07	0.216	0.032
Gm46209	<a href='https://www.ncbi.nlm.nih.gov/gene/?term=108167792' target="_blank"> 108167792 </a>	predicted gene, 46209			1.60973	3.05194	1.37269e-13	8.66694e-13	Up in AAV	23.031	20.675	22.017	25.245	13.22	2.647	5.6	4.153	2.987	5.049
Rabep2	<a href='https://www.ncbi.nlm.nih.gov/gene/?term=70314' target="_blank"> 70314 </a>	rabaptin, RAB GTPase binding effector protein 2	retained_intron	protein_coding	1.6088	3.04999	6.67826e-25	1.11811e-23	Up in AAV	4.597	3.536	4.191	6.219	3.983	0.965	0.943	1.722	0.757	0.711
Rorb	<a href='https://www.ncbi.nlm.nih.gov/gene/?term=225998' target="_blank"> 225998 </a>	RAR-related orphan receptor beta	protein_coding	protein_coding	1.60826	3.04884	0.00036511	0.000751793	Up in AAV	0.193	0.092	0.128	0.126	0.247	0.056	0.021	0.013	0.033	0.044
Tpt1-ps6	<a href='https://www.ncbi.nlm.nih.gov/gene/?term=632454' target="_blank"> 632454 </a>	tumor protein, translationally-controlled, pseudogene 6	processed_pseudogene	processed_pseudogene	1.60773	3.04773	1.32449e-12	7.60449e-12	Up in AAV	25.403	31.181	31.228	33.023	14.467	7.623	6.297	2.81	4.978	5.187
Gm3809	<a href='https://www.ncbi.nlm.nih.gov/gene/?term=100042375' target="_blank"> 100042375 </a>	glyceraldehyde-3-phosphate dehydrogenase pseudogene	processed_pseudogene	processed_pseudogene	1.60705	3.04628	1.88642e-06	5.40683e-06	Up in AAV	1.289	1.158	1.564	1.672	1.139	0.336	0.151	0.377	0.283	0.252
Cacna2d2	<a href='https://www.ncbi.nlm.nih.gov/gene/?term=56808' target="_blank"> 56808 </a>	calcium channel, voltage-dependent, alpha 2/delta subunit 2	protein_coding	protein_coding	1.60586	3.04378	5.03748e-07	1.54704e-06	Up in AAV	0.421	0.836	0.514	0.258	0.354	0.054	0.093	0.134	0.095	0.063
Apobec1	<a href='https://www.ncbi.nlm.nih.gov/gene/?term=11810' target="_blank"> 11810 </a>	apolipoprotein B mRNA editing enzyme, catalytic polypeptide 1	protein_coding	protein_coding	1.60553	3.04307	9.73762e-10	4.13764e-09	Up in AAV	6.425	3.801	5.26	11.247	4.901	0.723	0.989	1.264	0.703	0.991
Ace	<a href='https://www.ncbi.nlm.nih.gov/gene/?term=11421' target="_blank"> 11421 </a>	angiotensin I converting enzyme (peptidyl-dipeptidase A) 1	protein_coding	protein_coding	1.60331	3.0384	1.5881e-35	5.71166e-34	Up in AAV	40.106	28.234	40.489	46.801	36.525	7.394	8.526	9.286	7.066	7.844
Vcam1	<a href='https://www.ncbi.nlm.nih.gov/gene/?term=22329' target="_blank"> 22329 </a>	vascular cell adhesion molecule 1	protein_coding	protein_coding	1.60168	3.03496	2.26468e-22	3.18411e-21	Up in AAV	30.497	22.75	22.737	22.372	14.11	6.211	6.051	4.618	4.297	3.665
C1ra	<a href='https://www.ncbi.nlm.nih.gov/gene/?term=50909' target="_blank"> 50909 </a>	complement component 1, r subcomponent A	protein_coding	protein_coding	1.60159	3.03477	7.6553e-35	2.6237e-33	Up in AAV	24.595	24.78	26.676	30.474	15.481	4.798	6.365	4.671	4.213	4.518
4732440D04Rik	<a href='https://www.ncbi.nlm.nih.gov/gene/?term=654788' target="_blank"> 654788 </a>	RIKEN cDNA 4732440D04 gene	antisense	antisense	1.60148	3.03454	2.88551e-06	8.06569e-06	Up in AAV	0.228	0.344	0.213	0.654	0.287	0.07	0.059	0.044	0.06	0.076
Nbeal2	<a href='https://www.ncbi.nlm.nih.gov/gene/?term=235627' target="_blank"> 235627 </a>	neurobeachin-like 2	protein_coding	protein_coding	1.59931	3.02998	1.00036e-43	5.47789e-42	Up in AAV	2.701	2.417	4.484	2.849	2.562	0.633	0.481	0.421	0.4	0.421
Tlr1	<a href='https://www.ncbi.nlm.nih.gov/gene/?term=21897' target="_blank"> 21897 </a>	toll-like receptor 1	protein_coding	protein_coding	1.59737	3.0259	0.00394622	0.00688144	Up in AAV	0.375	0.17	0.24	1.018	0.213	0.069	0.034	0.077	0.099	0.127
Tmem273	<a href='https://www.ncbi.nlm.nih.gov/gene/?term=69069' target="_blank"> 69069 </a>	transmembrane protein 273			1.59676	3.02463	0.000172063	0.000370421	Up in AAV	1.02	0.384	0.835	0.796	0.729	0.189	0.337	0.079	0.072	0.115
Kcnip3	<a href='https://www.ncbi.nlm.nih.gov/gene/?term=56461' target="_blank"> 56461 </a>	Kv channel interacting protein 3, calsenilin	protein_coding	protein_coding	1.59643	3.02394	3.27561e-07	1.02696e-06	Up in AAV	1.685	1.431	2.05	1.969	0.931	0.269	0.257	0.787	0.254	0.187
Nectin4	<a href='https://www.ncbi.nlm.nih.gov/gene/?term=71740' target="_blank"> 71740 </a>	nectin cell adhesion molecule 4			1.59523	3.02142	2.03888e-06	5.81748e-06	Up in AAV	0.332	0.367	0.435	0.512	0.281	0.055	0.11	0.107	0.059	0.065
Clec4n	<a href='https://www.ncbi.nlm.nih.gov/gene/?term=56620' target="_blank"> 56620 </a>	C-type lectin domain family 4, member n	protein_coding	protein_coding	1.59478	3.02049	1.10316e-07	3.66445e-07	Up in AAV	8.443	3.534	4.803	7.514	4.481	0.798	1.882	0.729	1.227	0.923
Adap2	<a href='https://www.ncbi.nlm.nih.gov/gene/?term=216991' target="_blank"> 216991 </a>	ArfGAP with dual PH domains 2	protein_coding	protein_coding	1.59367	3.01815	8.68781e-15	6.13708e-14	Up in AAV	5.395	4.437	5.222	6.774	4.144	0.899	1.033	1.544	0.539	1.164
Itgam	<a href='https://www.ncbi.nlm.nih.gov/gene/?term=16409' target="_blank"> 16409 </a>	integrin alpha M	protein_coding	protein_coding	1.59278	3.0163	3.6304e-13	2.20795e-12	Up in AAV	5.919	3.347	4.789	5.511	2.445	0.742	1.278	0.906	0.747	0.77
Ccbe1	<a href='https://www.ncbi.nlm.nih.gov/gene/?term=320924' target="_blank"> 320924 </a>	collagen and calcium binding EGF domains 1	protein_coding	protein_coding	1.59184	3.01433	3.86869e-11	1.92654e-10	Up in AAV	2.44	4.129	2.341	2.251	1.523	0.556	0.73	0.547	0.364	0.39
Ccp110	<a href='https://www.ncbi.nlm.nih.gov/gene/?term=101565' target="_blank"> 101565 </a>	centriolar coiled coil protein 110	protein_coding	protein_coding	1.59122	3.01305	2.70645e-13	1.66478e-12	Up in AAV	0.767	0.843	1.428	1.502	0.853	0.137	0.275	0.352	0.312	0.185
Gm12286	<a href='https://www.ncbi.nlm.nih.gov/gene/?term=100042799' target="_blank"> 100042799 </a>	glyceraldehyde-3-phosphate dehydrogenase pseudogene	processed_pseudogene	processed_pseudogene	1.58916	3.00874	1.59391e-32	4.63411e-31	Up in AAV	42.95	32.529	40.228	41.868	30.311	9.799	7.802	9.201	5.111	7.521
Man2a1	<a href='https://www.ncbi.nlm.nih.gov/gene/?term=17158' target="_blank"> 17158 </a>	mannosidase 2, alpha 1	protein_coding	protein_coding	1.58817	3.00667	1.42544e-29	3.42059e-28	Up in AAV	15.804	14.496	17.144	16.106	12.53	3.074	3.015	4.563	2.224	2.493
Rap1gap	<a href='https://www.ncbi.nlm.nih.gov/gene/?term=110351' target="_blank"> 110351 </a>	Rap1 GTPase-activating protein	protein_coding	protein_coding	1.58775	3.00579	7.90351e-14	5.10748e-13	Up in AAV	7.886	4.641	11.232	7.297	5.816	2.236	1.336	1.435	1.179	1.261
Gxylt2	<a href='https://www.ncbi.nlm.nih.gov/gene/?term=232313' target="_blank"> 232313 </a>	glucoside xylosyltransferase 2	protein_coding	protein_coding	1.58751	3.00531	8.24297e-25	1.3722e-23	Up in AAV	2.405	1.613	2.056	2.263	1.487	0.456	0.59	0.263	0.391	0.392
Parp3	<a href='https://www.ncbi.nlm.nih.gov/gene/?term=235587' target="_blank"> 235587 </a>	poly (ADP-ribose) polymerase family, member 3	protein_coding	protein_coding	1.58742	3.00512	5.72251e-56	5.59424e-54	Up in AAV	44.405	38.516	47.163	54.391	42.419	10.255	12.222	9.437	8.352	7.021
6530402F18Rik	<a href='https://www.ncbi.nlm.nih.gov/gene/?term=76220' target="_blank"> 76220 </a>	RIKEN cDNA 6530402F18 gene	processed_transcript	processed_transcript	1.58712	3.00449	4.60263e-24	7.32699e-23	Up in AAV	2.811	2.063	2.92	3.22	2.745	0.583	0.562	0.474	0.497	0.621
Abi3bp	<a href='https://www.ncbi.nlm.nih.gov/gene/?term=320712' target="_blank"> 320712 </a>	ABI family member 3 binding protein	protein_coding	protein_coding	1.58645	3.0031	1.04488e-33	3.27305e-32	Up in AAV	2.952	3.101	3.907	3.251	2.658	0.624	0.654	0.606	0.738	0.56
Cep152	<a href='https://www.ncbi.nlm.nih.gov/gene/?term=99100' target="_blank"> 99100 </a>	centrosomal protein 152	protein_coding	protein_coding	1.58528	3.00065	1.99081e-09	8.1685e-09	Up in AAV	0.445	0.451	0.669	0.493	0.607	0.165	0.134	0.07	0.063	0.117
Gm50253	<a href='https://www.ncbi.nlm.nih.gov/gene/?term=NA' target="_blank"> NA </a>				1.58481	2.99967	0.000236426	0.000499099	Up in AAV	0.631	0.635	0.741	0.664	0.993	0.061	0.052	0.226	0.282	0.138
Ulbp1	<a href='https://www.ncbi.nlm.nih.gov/gene/?term=77777' target="_blank"> 77777 </a>	UL16 binding protein 1	protein_coding	protein_coding	1.58446	2.99896	4.79826e-09	1.88641e-08	Up in AAV	1.799	1.331	2.46	2.262	2.027	0.382	0.476	0.195	0.357	0.158
Irf8	<a href='https://www.ncbi.nlm.nih.gov/gene/?term=15900' target="_blank"> 15900 </a>	interferon regulatory factor 8	protein_coding	protein_coding	1.58405	2.99809	2.23282e-18	2.22458e-17	Up in AAV	5.133	5.535	6.672	10.442	5.772	1.478	1.981	1.289	0.992	1.203
Tns4	<a href='https://www.ncbi.nlm.nih.gov/gene/?term=217169' target="_blank"> 217169 </a>	tensin 4	protein_coding	protein_coding	1.58405	2.99809	6.27157e-06	1.66913e-05	Up in AAV	0.224	0.203	0.508	0.493	0.172	0.057	0.232	0.071	0.022	0.042
Dzip1	<a href='https://www.ncbi.nlm.nih.gov/gene/?term=66573' target="_blank"> 66573 </a>	DAZ interacting protein 1	protein_coding	protein_coding	1.58349	2.99693	1.568e-09	6.52743e-09	Up in AAV	0.843	0.626	0.925	0.682	1.309	0.149	0.242	0.114	0.161	0.118
Gm37090	<a href='https://www.ncbi.nlm.nih.gov/gene/?term=NA' target="_blank"> NA </a>				1.5831	2.99613	6.0175e-05	0.000138886	Up in AAV	0.354	0.175	0.328	0.287	0.402	0.075	0.058	0.026	0.088	0.07
Stat1	<a href='https://www.ncbi.nlm.nih.gov/gene/?term=20846' target="_blank"> 20846 </a>	signal transducer and activator of transcription 1	protein_coding	protein_coding	1.58278	2.99546	3.46681e-37	1.36112e-35	Up in AAV	43.138	40.003	51.997	57.826	43.225	10.113	9.577	10.242	9.505	7.239
Trac	<a href='https://www.ncbi.nlm.nih.gov/gene/?term=100101484' target="_blank"> 100101484 </a>	T cell receptor alpha constant	IG_C_gene	IG_C_gene	1.58142	2.99264	4.41445e-08	1.5431e-07	Up in AAV	1.659	2.723	2.945	3.082	2.175	0.475	0.59	0.383	0.434	0.719
Kif23	<a href='https://www.ncbi.nlm.nih.gov/gene/?term=71819' target="_blank"> 71819 </a>	kinesin family member 23	protein_coding	protein_coding	1.5812	2.99219	8.55898e-05	0.000192839	Up in AAV	1.063	1.064	1.874	1.372	1.148	0.06	0.687	0.389	0.363	0.231
Ifi203	<a href='https://www.ncbi.nlm.nih.gov/gene/?term=15950' target="_blank"> 15950 </a>	interferon activated gene 203	protein_coding	protein_coding	1.57861	2.98682	3.59694e-16	2.9319e-15	Up in AAV	16.34	12.442	23.234	19.072	18.306	3.556	3.741	3.584	4.894	3.523
Rasgrp2	<a href='https://www.ncbi.nlm.nih.gov/gene/?term=19395' target="_blank"> 19395 </a>	RAS, guanyl releasing protein 2	protein_coding	protein_coding	1.5785	2.9866	6.29834e-35	2.17397e-33	Up in AAV	18.679	18.897	22.805	27.343	14.7	5.542	7.001	7.58	4.927	6.436
Vwa7	<a href='https://www.ncbi.nlm.nih.gov/gene/?term=27762' target="_blank"> 27762 </a>	von Willebrand factor A domain containing 7	protein_coding	protein_coding	1.57787	2.9853	1.09488e-29	2.65327e-28	Up in AAV	6.23	6.055	5.681	6.224	5.486	1.213	1.297	1.822	0.962	1.239
Izumo4	<a href='https://www.ncbi.nlm.nih.gov/gene/?term=71564' target="_blank"> 71564 </a>	IZUMO family member 4	protein_coding	protein_coding	1.5764	2.98225	1.65389e-05	4.13997e-05	Up in AAV	1.327	1.46	1.51	2.222	2.216	0.68	0.283	0.519	0.552	0.871
Ldhd	<a href='https://www.ncbi.nlm.nih.gov/gene/?term=52815' target="_blank"> 52815 </a>	lactate dehydrogenase D	retained_intron	protein_coding	1.57619	2.9818	8.34053e-24	1.30773e-22	Up in AAV	11.357	18.943	14.785	14.599	15.334	3.866	3.09	3.513	2.477	2.712
Clcnkb	<a href='https://www.ncbi.nlm.nih.gov/gene/?term=56365' target="_blank"> 56365 </a>	chloride channel, voltage-sensitive Kb	protein_coding	protein_coding	1.57608	2.98158	7.65201e-05	0.000173748	Up in AAV	0.672	0.436	0.633	0.77	1.763	0.092	0.667	0.068	0.078	0.151
Ccl2	<a href='https://www.ncbi.nlm.nih.gov/gene/?term=20296' target="_blank"> 20296 </a>	chemokine (C-C motif) ligand 2	protein_coding	protein_coding	1.57562	2.98064	0.000811886	0.0015808	Up in AAV	6.461	1.997	5.214	6.342	9.772	2.047	2.193	0.241	1.066	1.212
Tac1	<a href='https://www.ncbi.nlm.nih.gov/gene/?term=21333' target="_blank"> 21333 </a>	tachykinin 1	protein_coding	protein_coding	1.57452	2.97837	5.63016e-07	1.71818e-06	Up in AAV	2.283	2.693	1.956	2.527	1.541	0.503	0.561	0.181	0.727	0.616
Sipa1	<a href='https://www.ncbi.nlm.nih.gov/gene/?term=20469' target="_blank"> 20469 </a>	signal-induced proliferation associated gene 1	protein_coding	protein_coding	1.57344	2.97613	7.58067e-27	1.52094e-25	Up in AAV	8.987	8.591	11.338	10.329	10.217	1.613	2.167	2.416	2.053	2.842
Cerkl	<a href='https://www.ncbi.nlm.nih.gov/gene/?term=228094' target="_blank"> 228094 </a>	ceramide kinase-like	protein_coding	protein_coding	1.57292	2.97506	0.000451205	0.000917527	Up in AAV	0.552	0.671	0.739	1.396	0.57	0.172	0.309	0.102	0.119	0.093
Pirb	<a href='https://www.ncbi.nlm.nih.gov/gene/?term=18733' target="_blank"> 18733 </a>	paired Ig-like receptor B	protein_coding	protein_coding	1.57059	2.97026	4.42837e-10	1.95762e-09	Up in AAV	8.24	5.063	4.951	8.171	3.422	1.078	1.87	1.352	1.142	0.772
Tmc8	<a href='https://www.ncbi.nlm.nih.gov/gene/?term=217356' target="_blank"> 217356 </a>	transmembrane channel-like gene family 8	protein_coding	protein_coding	1.56994	2.96892	2.40014e-07	7.66341e-07	Up in AAV	0.79	1.162	1.424	1.894	1.41	0.185	0.456	0.319	0.143	0.282
4933427D14Rik	<a href='https://www.ncbi.nlm.nih.gov/gene/?term=74477' target="_blank"> 74477 </a>	RIKEN cDNA 4933427D14 gene	protein_coding	protein_coding	1.56964	2.9683	0.00343563	0.00606219	Up in AAV	0.792	0.883	1.555	1.082	0.811	0.231	0.279	0.331	0.364	0.148
Nyap1	<a href='https://www.ncbi.nlm.nih.gov/gene/?term=243300' target="_blank"> 243300 </a>	neuronal tyrosine-phosphorylated phosphoinositide 3-kinase adaptor 1	protein_coding	protein_coding	1.5692	2.96741	1.92085e-05	4.7754e-05	Up in AAV	0.406	0.44	0.714	0.445	0.54	0.155	0.194	0.138	0.046	0.07
Ebi3	<a href='https://www.ncbi.nlm.nih.gov/gene/?term=50498' target="_blank"> 50498 </a>	Epstein-Barr virus induced gene 3	protein_coding	protein_coding	1.56906	2.96712	0.000492277	0.000993833	Up in AAV	1.846	0.907	1.045	1.312	1.294	0.073	0.464	0.329	0.455	0.108
Tnfsf13b	<a href='https://www.ncbi.nlm.nih.gov/gene/?term=24099' target="_blank"> 24099 </a>	tumor necrosis factor (ligand) superfamily, member 13b	protein_coding	protein_coding	1.5687	2.96638	3.04287e-10	1.36629e-09	Up in AAV	2.538	1.997	2.229	2.271	1.917	0.238	0.803	0.993	0.259	0.326
Cdk1	<a href='https://www.ncbi.nlm.nih.gov/gene/?term=12534' target="_blank"> 12534 </a>	cyclin-dependent kinase 1	protein_coding	protein_coding	1.56804	2.96503	0.000128801	0.00028276	Up in AAV	2.584	1.03	3.176	2.21	3.216	0.288	0.704	0.436	0.174	0.578
Rab27b	<a href='https://www.ncbi.nlm.nih.gov/gene/?term=80718' target="_blank"> 80718 </a>	RAB27B, member RAS oncogene family	protein_coding	protein_coding	1.56782	2.96456	1.16017e-12	6.70062e-12	Up in AAV	1.962	1.273	2.072	2.307	2.002	0.421	0.577	0.349	0.357	0.252
Tshz3	<a href='https://www.ncbi.nlm.nih.gov/gene/?term=243931' target="_blank"> 243931 </a>	teashirt zinc finger family member 3	protein_coding	protein_coding	1.5657	2.96022	9.81473e-14	6.27585e-13	Up in AAV	1.455	1.005	1.817	1.412	1.322	0.46	0.175	0.343	0.381	0.279
Rassf5	<a href='https://www.ncbi.nlm.nih.gov/gene/?term=54354' target="_blank"> 54354 </a>	Ras association (RalGDS/AF-6) domain family member 5	protein_coding	protein_coding	1.56391	2.95653	7.92643e-22	1.06904e-20	Up in AAV	2.994	2.115	2.916	2.814	2.002	0.547	0.651	0.523	0.513	0.406
Lcn2	<a href='https://www.ncbi.nlm.nih.gov/gene/?term=16819' target="_blank"> 16819 </a>	lipocalin 2	processed_transcript	protein_coding	1.56308	2.95485	0.004801	0.00824079	Up in AAV	47.417	20.345	11.244	14.468	6.276	4.503	7.586	5.036	1.968	2.76
Ddx60	<a href='https://www.ncbi.nlm.nih.gov/gene/?term=234311' target="_blank"> 234311 </a>	DExD/H box helicase 60	protein_coding	protein_coding	1.56278	2.95422	1.33406e-11	6.93253e-11	Up in AAV	1.261	1.006	1.352	2.346	1.584	0.235	0.424	0.303	0.24	0.22
Tnfsf13	<a href='https://www.ncbi.nlm.nih.gov/gene/?term=69583' target="_blank"> 69583 </a>	tumor necrosis factor (ligand) superfamily, member 13	protein_coding	protein_coding	1.56258	2.95382	0.0060932	0.0102795	Up in AAV	1.577	1.378	1.104	1.616	0.609	0.799	0.192	0.199	0.174	0
Ms4a6b	<a href='https://www.ncbi.nlm.nih.gov/gene/?term=69774' target="_blank"> 69774 </a>	membrane-spanning 4-domains, subfamily A, member 6B	protein_coding	protein_coding	1.56174	2.9521	4.06252e-09	1.60801e-08	Up in AAV	22.726	16.013	18.978	19.879	8.322	2.91	4.447	6.642	1.671	2.878
Bdp1	<a href='https://www.ncbi.nlm.nih.gov/gene/?term=544971' target="_blank"> 544971 </a>	B double prime 1, subunit of RNA polymerase III transcription initiation factor IIIB	protein_coding	protein_coding	1.56038	2.94931	2.15037e-24	3.48413e-23	Up in AAV	3.73	3.74	3.818	3.377	4.48	0.822	0.88	0.966	0.801	0.507
Ccdc137	<a href='https://www.ncbi.nlm.nih.gov/gene/?term=67291' target="_blank"> 67291 </a>	coiled-coil domain containing 137	protein_coding	protein_coding	1.55867	2.94582	1.25455e-33	3.89632e-32	Up in AAV	3.534	3.778	4.082	3.592	3.806	0.958	2.351	0.671	0.632	0.698
Vegfd	<a href='https://www.ncbi.nlm.nih.gov/gene/?term=14205' target="_blank"> 14205 </a>	vascular endothelial growth factor D			1.55819	2.94484	3.31055e-11	1.66109e-10	Up in AAV	3.624	3.061	3.827	4.014	2.783	0.634	1.353	0.483	0.505	0.588
Hk3	<a href='https://www.ncbi.nlm.nih.gov/gene/?term=212032' target="_blank"> 212032 </a>	hexokinase 3	protein_coding	protein_coding	1.55815	2.94476	7.18626e-06	1.89217e-05	Up in AAV	1.047	0.864	1.102	1.351	0.743	0.106	0.446	0.097	0.216	0.248
Padi4	<a href='https://www.ncbi.nlm.nih.gov/gene/?term=18602' target="_blank"> 18602 </a>	peptidyl arginine deiminase, type IV	protein_coding	protein_coding	1.55814	2.94473	0.00234281	0.0042529	Up in AAV	0.921	0.222	0.787	0.354	0.297	0.161	0.149	0.091	0.066	0.048
Gm11703	<a href='https://www.ncbi.nlm.nih.gov/gene/?term=108167871' target="_blank"> 108167871 </a>	predicted gene 11703	processed_pseudogene	processed_pseudogene	1.55809	2.94463	1.085e-13	6.91344e-13	Up in AAV	19.984	19.006	21.765	21.868	13.174	4.139	4.705	3.482	1.943	5.42
Gbgt1	<a href='https://www.ncbi.nlm.nih.gov/gene/?term=227671' target="_blank"> 227671 </a>	globoside alpha-1,3-N-acetylgalactosaminyltransferase 1	processed_transcript	protein_coding	1.55748	2.94339	6.77559e-05	0.000155178	Up in AAV	0.911	0.553	1.04	0.862	0.695	0.363	0.151	0.234	0.255	0.069
A4galt	<a href='https://www.ncbi.nlm.nih.gov/gene/?term=239559' target="_blank"> 239559 </a>	alpha 1,4-galactosyltransferase	protein_coding	protein_coding	1.55721	2.94284	5.75756e-08	1.97841e-07	Up in AAV	7.38	4.568	7.186	4.806	2.912	1.104	0.851	2.196	0.533	0.953
Cenpj	<a href='https://www.ncbi.nlm.nih.gov/gene/?term=219103' target="_blank"> 219103 </a>	centromere protein J	protein_coding	protein_coding	1.55579	2.93996	1.17687e-18	1.20128e-17	Up in AAV	3.254	2.503	2.242	1.78	3.225	0.328	0.728	0.55	0.378	0.318
A330023F24Rik	<a href='https://www.ncbi.nlm.nih.gov/gene/?term=320977' target="_blank"> 320977 </a>	RIKEN cDNA A330023F24 gene	lincRNA	lincRNA	1.55524	2.93883	4.46947e-05	0.000105125	Up in AAV	0.443	0.348	0.629	0.42	0.878	0.087	0.13	0.109	0.165	0.09
Epsti1	<a href='https://www.ncbi.nlm.nih.gov/gene/?term=108670' target="_blank"> 108670 </a>	epithelial stromal interaction 1 (breast)	protein_coding	protein_coding	1.55476	2.93784	1.75043e-14	1.19985e-13	Up in AAV	4.192	3.471	4.225	5.213	2.606	0.763	1.214	0.83	0.818	0.567
Arhgap11a	<a href='https://www.ncbi.nlm.nih.gov/gene/?term=228482' target="_blank"> 228482 </a>	Rho GTPase activating protein 11A	protein_coding	protein_coding	1.55396	2.93623	1.29962e-15	1.00266e-14	Up in AAV	0.944	0.755	1.308	1.309	0.819	0.212	0.294	0.223	0.214	0.161
Pde10a	<a href='https://www.ncbi.nlm.nih.gov/gene/?term=23984' target="_blank"> 23984 </a>	phosphodiesterase 10A	protein_coding	protein_coding	1.5511	2.9304	1.30162e-12	7.4838e-12	Up in AAV	0.619	0.508	0.883	0.922	0.818	0.109	0.33	0.165	0.165	0.136
Klhdc7a	<a href='https://www.ncbi.nlm.nih.gov/gene/?term=242721' target="_blank"> 242721 </a>	kelch domain containing 7A	protein_coding	protein_coding	1.54983	2.92782	3.69994e-10	1.65114e-09	Up in AAV	1.411	1.439	1.513	1.684	1.415	0.285	0.477	0.125	0.384	0.318
Runx1	<a href='https://www.ncbi.nlm.nih.gov/gene/?term=12394' target="_blank"> 12394 </a>	runt related transcription factor 1	protein_coding	protein_coding	1.54919	2.92653	5.29192e-09	2.07266e-08	Up in AAV	1.932	0.83	1.313	1.273	1.491	0.247	0.327	0.439	0.299	0.14
Neb	<a href='https://www.ncbi.nlm.nih.gov/gene/?term=17996' target="_blank"> 17996 </a>	nebulin	protein_coding	protein_coding	1.54758	2.92327	1.40334e-12	8.04133e-12	Up in AAV	1.329	1.249	0.612	0.838	0.588	0.687	0.123	0.103	0.237	0.075
Rab15	<a href='https://www.ncbi.nlm.nih.gov/gene/?term=104886' target="_blank"> 104886 </a>	RAB15, member RAS oncogene family	protein_coding	protein_coding	1.54751	2.92313	1.78785e-06	5.14152e-06	Up in AAV	0.549	0.357	0.623	0.743	0.573	0.113	0.174	0.088	0.08	0.133
Vav1	<a href='https://www.ncbi.nlm.nih.gov/gene/?term=22324' target="_blank"> 22324 </a>	vav 1 oncogene	protein_coding	protein_coding	1.54749	2.92309	1.02338e-10	4.82415e-10	Up in AAV	2.605	1.89	2.291	3.595	1.634	0.417	0.805	0.58	0.398	0.352
Fyb	<a href='https://www.ncbi.nlm.nih.gov/gene/?term=23880' target="_blank"> 23880 </a>	FYN binding protein	protein_coding	protein_coding	1.54645	2.92098	2.83354e-10	1.27742e-09	Up in AAV	12.067	8.881	12.3	15.132	6.169	2.022	2.589	3	3.372	1.321
Per2	<a href='https://www.ncbi.nlm.nih.gov/gene/?term=18627' target="_blank"> 18627 </a>	period circadian clock 2	protein_coding	protein_coding	1.54636	2.92078	1.94998e-09	8.01226e-09	Up in AAV	4.959	6.416	3.765	4.477	3.084	1.239	0.684	1.612	0.549	0.924
Csf2rb	<a href='https://www.ncbi.nlm.nih.gov/gene/?term=12983' target="_blank"> 12983 </a>	colony stimulating factor 2 receptor, beta, low-affinity (granulocyte-macrophage)	protein_coding	protein_coding	1.54623	2.92053	3.96576e-05	9.39578e-05	Up in AAV	3.467	1.95	1.359	1.594	1.177	0.235	0.53	1.816	0.211	0.203
Kifc1	<a href='https://www.ncbi.nlm.nih.gov/gene/?term=100502766' target="_blank"> 100502766 </a>	kinesin family member C1	protein_coding	protein_coding	1.54523	2.91851	0.00228376	0.004154	Up in AAV	0.568	0.137	0.744	0.638	0.481	0.097	0.219	0.046	0.096	0.103
Ap5z1	<a href='https://www.ncbi.nlm.nih.gov/gene/?term=231855' target="_blank"> 231855 </a>	adaptor-related protein complex 5, zeta 1 subunit	protein_coding	protein_coding	1.54508	2.9182	5.17179e-26	9.49966e-25	Up in AAV	2.536	2.533	2.542	2.812	2.105	0.769	0.515	0.705	0.449	0.5
Sbno2	<a href='https://www.ncbi.nlm.nih.gov/gene/?term=216161' target="_blank"> 216161 </a>	strawberry notch 2	protein_coding	protein_coding	1.54376	2.91553	9.46383e-09	3.57588e-08	Up in AAV	8.86	4.265	5.501	6.932	6.532	1.253	1.303	2.568	0.852	0.996
Naaladl2	<a href='https://www.ncbi.nlm.nih.gov/gene/?term=635702' target="_blank"> 635702 </a>	N-acetylated alpha-linked acidic dipeptidase-like 2			1.54343	2.91486	4.86584e-07	1.49653e-06	Up in AAV	0.315	0.227	0.352	0.194	0.221	0.136	0.041	0.054	0.175	0.042
Slc25a45	<a href='https://www.ncbi.nlm.nih.gov/gene/?term=107375' target="_blank"> 107375 </a>	solute carrier family 25, member 45	protein_coding	protein_coding	1.54275	2.91348	3.29735e-17	2.96477e-16	Up in AAV	2.702	2.468	3.047	3.593	2.663	0.776	0.801	0.49	0.555	0.553
Xaf1	<a href='https://www.ncbi.nlm.nih.gov/gene/?term=327959' target="_blank"> 327959 </a>	XIAP associated factor 1	protein_coding	protein_coding	1.54076	2.90947	1.02736e-18	1.05458e-17	Up in AAV	22.846	14.06	24.273	26.76	19.691	3.989	6.293	6.323	3.412	3.756
Slc26a7	<a href='https://www.ncbi.nlm.nih.gov/gene/?term=208890' target="_blank"> 208890 </a>	solute carrier family 26, member 7	protein_coding	protein_coding	1.53975	2.90744	6.26601e-08	2.1425e-07	Up in AAV	0.567	0.379	0.586	0.906	0.576	0.123	0.351	0.104	0.162	0.113
H2-T22	<a href='https://www.ncbi.nlm.nih.gov/gene/?term=15039' target="_blank"> 15039 </a>	histocompatibility 2, T region locus 22	retained_intron	protein_coding	1.53814	2.9042	4.78953e-25	8.18829e-24	Up in AAV	44.041	39.94	43.44	56.928	32.837	8.091	13.541	8.246	7.717	8.068
Ccr2	<a href='https://www.ncbi.nlm.nih.gov/gene/?term=12772' target="_blank"> 12772 </a>	chemokine (C-C motif) receptor 2	protein_coding	protein_coding	1.53749	2.9029	4.41185e-07	1.36555e-06	Up in AAV	5.639	2.765	2.71	7.196	2.461	0.596	1.313	1.194	0.712	0.889
Psmb8	<a href='https://www.ncbi.nlm.nih.gov/gene/?term=16913' target="_blank"> 16913 </a>	proteasome (prosome, macropain) subunit, beta type 8 (large multifunctional peptidase 7)	protein_coding	protein_coding	1.5369	2.90169	4.49745e-22	6.20358e-21	Up in AAV	44.591	40.333	41.816	59.966	31.681	7.901	13.352	8.713	7.273	9.118
Pla1a	<a href='https://www.ncbi.nlm.nih.gov/gene/?term=85031' target="_blank"> 85031 </a>	phospholipase A1 member A	protein_coding	protein_coding	1.53662	2.90113	9.78754e-28	2.07217e-26	Up in AAV	19.875	15.633	19.685	23.607	14.366	3.176	4.274	5.595	5.15	4.013
Gm3200	<a href='https://www.ncbi.nlm.nih.gov/gene/?term=100041204' target="_blank"> 100041204 </a>	glyceraldehyde-3-phosphate dehydrogenase pseudogene	processed_pseudogene	processed_pseudogene	1.53519	2.89828	4.77473e-19	5.03611e-18	Up in AAV	10.562	8.419	10.263	9.361	6.139	2.231	1.848	2.448	1.727	1.42
Map3k15	<a href='https://www.ncbi.nlm.nih.gov/gene/?term=270672' target="_blank"> 270672 </a>	mitogen-activated protein kinase kinase kinase 15	protein_coding	protein_coding	1.53518	2.89824	3.6673e-09	1.4611e-08	Up in AAV	0.795	0.563	0.575	0.893	0.676	0.157	0.128	0.217	0.086	0.154
4930503L19Rik	<a href='https://www.ncbi.nlm.nih.gov/gene/?term=269033' target="_blank"> 269033 </a>	RIKEN cDNA 4930503L19 gene	protein_coding	protein_coding	1.53427	2.89641	1.06866e-12	6.20165e-12	Up in AAV	3.686	2.932	3.865	4.052	4.082	0.944	0.97	1.074	0.804	0.582
Scn1b	<a href='https://www.ncbi.nlm.nih.gov/gene/?term=20266' target="_blank"> 20266 </a>	sodium channel, voltage-gated, type I, beta	protein_coding	protein_coding	1.53384	2.89555	1.59581e-14	1.1006e-13	Up in AAV	30.918	22.471	31.538	34.817	29.172	8.481	10.688	4.521	5.869	4.777
Myc	<a href='https://www.ncbi.nlm.nih.gov/gene/?term=17869' target="_blank"> 17869 </a>	myelocytomatosis oncogene	protein_coding	protein_coding	1.53378	2.89544	2.33857e-06	6.61816e-06	Up in AAV	10.159	3.936	7.406	9.284	7.146	1.328	1.849	3.362	0.706	1.507
Atp1a3	<a href='https://www.ncbi.nlm.nih.gov/gene/?term=232975' target="_blank"> 232975 </a>	ATPase, Na+/K+ transporting, alpha 3 polypeptide	protein_coding	protein_coding	1.5335	2.89488	0.00011912	0.000263013	Up in AAV	0.516	0.255	0.244	0.386	0.244	0.167	0.109	0.056	0.041	0.089
Gm8399	<a href='https://www.ncbi.nlm.nih.gov/gene/?term=666979' target="_blank"> 666979 </a>	actin, gamma, cytoplasmic 1 pseudogene	pseudogene	pseudogene	1.53179	2.89145	1.67232e-14	1.14955e-13	Up in AAV	6.24	5.779	6.08	5.964	4.689	1.565	1.977	0.931	1.049	0.739
Smg5	<a href='https://www.ncbi.nlm.nih.gov/gene/?term=229512' target="_blank"> 229512 </a>	SMG5 nonsense mediated mRNA decay factor	protein_coding	protein_coding	1.53054	2.88894	2.55621e-143	3.10281e-140	Up in AAV	21.989	22.816	24.956	25.103	22.276	5.518	5.123	4.979	4.349	4.51
Esr1	<a href='https://www.ncbi.nlm.nih.gov/gene/?term=13982' target="_blank"> 13982 </a>	estrogen receptor 1 (alpha)	processed_transcript	protein_coding	1.53029	2.88844	3.78433e-08	1.3305e-07	Up in AAV	0.418	0.464	0.545	0.449	0.353	0.045	0.148	0.13	0.077	0.06
Oas1g	<a href='https://www.ncbi.nlm.nih.gov/gene/?term=23960' target="_blank"> 23960 </a>	2'-5' oligoadenylate synthetase 1G	protein_coding	protein_coding	1.53004	2.88794	2.35613e-05	5.76796e-05	Up in AAV	1.656	0.905	2.133	2.142	1.918	0.277	0.682	0.419	0.153	0.361
Tnfaip3	<a href='https://www.ncbi.nlm.nih.gov/gene/?term=21929' target="_blank"> 21929 </a>	tumor necrosis factor, alpha-induced protein 3	protein_coding	protein_coding	1.52983	2.88752	1.86812e-18	1.87404e-17	Up in AAV	2.768	1.441	2.198	2.244	1.941	0.551	0.451	0.355	0.383	0.392
Dpp7	<a href='https://www.ncbi.nlm.nih.gov/gene/?term=83768' target="_blank"> 83768 </a>	dipeptidylpeptidase 7	protein_coding	protein_coding	1.52967	2.8872	3.01049e-15	2.235e-14	Up in AAV	4.215	3.713	4.81	5.649	2.669	1.014	1.327	0.78	0.76	0.688
Prpf39	<a href='https://www.ncbi.nlm.nih.gov/gene/?term=328110' target="_blank"> 328110 </a>	pre-mRNA processing factor 39	protein_coding	protein_coding	1.52739	2.88264	1.63433e-28	3.65679e-27	Up in AAV	6.377	5.581	6.702	7.205	7.674	1.603	1.667	1.295	1.268	1.432
Gm47021	<a href='https://www.ncbi.nlm.nih.gov/gene/?term=NA' target="_blank"> NA </a>				1.52583	2.87953	1.05534e-09	4.46474e-09	Up in AAV	10.056	7.864	7.303	7.923	6.604	2.272	1.704	1.767	0.993	1.985
Lrrn4cl	<a href='https://www.ncbi.nlm.nih.gov/gene/?term=68852' target="_blank"> 68852 </a>	LRRN4 C-terminal like	protein_coding	protein_coding	1.52575	2.87937	3.07386e-14	2.06236e-13	Up in AAV	4.562	4.696	3.476	5.342	2.546	0.757	1.065	1.09	0.785	0.664
Gm2445	<a href='https://www.ncbi.nlm.nih.gov/gene/?term=100039827' target="_blank"> 100039827 </a>	glyceraldehyde-3-phosphate dehydrogenase pseudogene	processed_pseudogene	processed_pseudogene	1.5242	2.87627	1.32361e-23	2.04018e-22	Up in AAV	17.234	14.954	19.957	19.054	11.914	4.442	3.893	4.652	2.742	2.539
Parvg	<a href='https://www.ncbi.nlm.nih.gov/gene/?term=64099' target="_blank"> 64099 </a>	parvin, gamma	protein_coding	protein_coding	1.52349	2.87486	1.5501e-10	7.1656e-10	Up in AAV	0.873	1.027	1.644	1.009	0.739	0.401	0.261	0.263	0.159	0.193
Cfp	<a href='https://www.ncbi.nlm.nih.gov/gene/?term=18636' target="_blank"> 18636 </a>	complement factor properdin	protein_coding	protein_coding	1.52284	2.87355	2.41563e-08	8.7008e-08	Up in AAV	11.12	8.159	11.462	11.645	6.464	1.497	3.981	1.318	1.935	1.897
Lacc1	<a href='https://www.ncbi.nlm.nih.gov/gene/?term=210808' target="_blank"> 210808 </a>	laccase domain containing 1	protein_coding	protein_coding	1.52178	2.87145	6.1582e-12	3.30753e-11	Up in AAV	3.546	2.741	3.124	4.083	3.497	0.723	1.249	0.64	0.566	0.466
Rpl7a-ps5	<a href='https://www.ncbi.nlm.nih.gov/gene/?term=674419' target="_blank"> 674419 </a>	ribosomal protein L7A, pseudogene 5	protein_coding	protein_coding	1.5214	2.8707	4.48592e-11	2.21198e-10	Up in AAV	5.887	5.947	6.586	7.13	5.439	1.404	2.272	1.408	0.592	1.086
Map4k2	<a href='https://www.ncbi.nlm.nih.gov/gene/?term=26412' target="_blank"> 26412 </a>	mitogen-activated protein kinase kinase kinase kinase 2	retained_intron	protein_coding	1.52127	2.87043	2.81853e-53	2.38429e-51	Up in AAV	11.787	11.546	15.362	13.691	9.864	2.389	2.231	3.596	1.944	1.873
Frzb	<a href='https://www.ncbi.nlm.nih.gov/gene/?term=20378' target="_blank"> 20378 </a>	frizzled-related protein	protein_coding	protein_coding	1.52046	2.86883	1.61887e-25	2.86171e-24	Up in AAV	5.476	6.44	9.133	7.711	5.665	2.432	2.163	1.074	1.186	1.175
Nin	<a href='https://www.ncbi.nlm.nih.gov/gene/?term=18080' target="_blank"> 18080 </a>	ninein	protein_coding	protein_coding	1.51988	2.86767	2.27991e-28	5.04699e-27	Up in AAV	3.663	3.03	3.631	3.457	4.163	0.835	0.764	1.015	0.918	0.801
Chrd	<a href='https://www.ncbi.nlm.nih.gov/gene/?term=12667' target="_blank"> 12667 </a>	chordin	protein_coding	protein_coding	1.51834	2.86461	3.11489e-12	1.72976e-11	Up in AAV	0.941	1.127	1.024	1.24	0.789	0.208	0.177	0.277	0.247	0.241
Zcchc7	<a href='https://www.ncbi.nlm.nih.gov/gene/?term=319885' target="_blank"> 319885 </a>	zinc finger, CCHC domain containing 7	protein_coding	protein_coding	1.51696	2.86187	3.7368e-19	3.98464e-18	Up in AAV	3.701	3.163	4.228	5.273	3.876	1.225	0.905	0.98	1.174	0.606
Fstl3	<a href='https://www.ncbi.nlm.nih.gov/gene/?term=83554' target="_blank"> 83554 </a>	follistatin-like 3	protein_coding	protein_coding	1.51598	2.85993	5.73062e-17	5.04059e-16	Up in AAV	10.035	6.796	9.311	9.819	6.322	2.025	2.955	1.547	1.521	1.484
Gm42878	<a href='https://www.ncbi.nlm.nih.gov/gene/?term=NA' target="_blank"> NA </a>				1.51541	2.85879	0.000157557	0.000341361	Up in AAV	0.211	0.183	0.423	0.268	0.323	0.037	0.12	0.047	0.041	0.059
Sp140	<a href='https://www.ncbi.nlm.nih.gov/gene/?term=434484' target="_blank"> 434484 </a>	Sp140 nuclear body protein	nonsense_mediated_decay	protein_coding	1.51502	2.85802	4.03145e-13	2.43964e-12	Up in AAV	5.008	3.689	5.522	5.242	2.844	0.696	1.311	1.514	0.692	0.8
Gpr75	<a href='https://www.ncbi.nlm.nih.gov/gene/?term=237716' target="_blank"> 237716 </a>	G protein-coupled receptor 75	protein_coding	protein_coding	1.51499	2.85797	0.00271882	0.00488617	Up in AAV	0.456	0.287	0.152	0.388	0.237	0.036	0.022	0.12	0.083	0.071
Ccnl1	<a href='https://www.ncbi.nlm.nih.gov/gene/?term=56706' target="_blank"> 56706 </a>	cyclin L1	nonsense_mediated_decay	protein_coding	1.51485	2.85769	5.23428e-30	1.29444e-28	Up in AAV	11.134	9.55	12.079	12.8	12.564	3.226	2.803	2.202	2.327	2.264
9430015G10Rik	<a href='https://www.ncbi.nlm.nih.gov/gene/?term=230996' target="_blank"> 230996 </a>	RIKEN cDNA 9430015G10 gene	protein_coding	protein_coding	1.51467	2.85734	8.46029e-12	4.47305e-11	Up in AAV	1.329	0.977	1.5	1.386	1.048	0.28	0.251	0.212	0.212	0.291
Mndal	<a href='https://www.ncbi.nlm.nih.gov/gene/?term=100040462' target="_blank"> 100040462 </a>	myeloid nuclear differentiation antigen like	protein_coding	protein_coding	1.5142	2.8564	1.35831e-13	8.57986e-13	Up in AAV	17.076	11.59	18.682	18.283	18.933	3.221	4.803	3.464	4.498	3.175
Arid3a	<a href='https://www.ncbi.nlm.nih.gov/gene/?term=13496' target="_blank"> 13496 </a>	AT rich interactive domain 3A (BRIGHT-like)	protein_coding	protein_coding	1.51378	2.85556	1.45356e-09	6.08057e-09	Up in AAV	0.695	0.529	0.867	0.646	0.547	0.16	0.146	0.094	0.133	0.243
Krt80	<a href='https://www.ncbi.nlm.nih.gov/gene/?term=74127' target="_blank"> 74127 </a>	keratin 80	protein_coding	protein_coding	1.51307	2.85418	1.16348e-15	9.03855e-15	Up in AAV	4.648	3.569	3.793	4.045	2.29	1.269	0.802	0.643	0.649	0.817
Radil	<a href='https://www.ncbi.nlm.nih.gov/gene/?term=231858' target="_blank"> 231858 </a>	Ras association and DIL domains	protein_coding	protein_coding	1.51285	2.85373	2.24601e-07	7.19176e-07	Up in AAV	0.579	0.665	1.043	0.909	0.616	0.148	0.412	0.108	0.182	0.565
Gm8960	<a href='https://www.ncbi.nlm.nih.gov/gene/?term=668071' target="_blank"> 668071 </a>	ribosomal protein S3A pseudogene			1.51145	2.85096	3.4011e-11	1.70183e-10	Up in AAV	5.129	6.115	5.79	5.659	4.436	1.01	1.88	0.691	0.831	1.137
Mmp3	<a href='https://www.ncbi.nlm.nih.gov/gene/?term=17392' target="_blank"> 17392 </a>	matrix metallopeptidase 3	protein_coding	protein_coding	1.51108	2.85023	7.20902e-10	3.1067e-09	Up in AAV	7.688	5.035	7.462	10.481	5.781	2.096	1.963	0.877	0.875	1.868
Fes	<a href='https://www.ncbi.nlm.nih.gov/gene/?term=14159' target="_blank"> 14159 </a>	feline sarcoma oncogene	protein_coding	protein_coding	1.51013	2.84835	3.74195e-20	4.3674e-19	Up in AAV	4.591	4.505	4.96	5.657	3.641	0.802	1.201	1.442	0.779	1.092
Slc20a1	<a href='https://www.ncbi.nlm.nih.gov/gene/?term=20515' target="_blank"> 20515 </a>	solute carrier family 20, member 1	protein_coding	protein_coding	1.50955	2.84721	6.77937e-13	4.01253e-12	Up in AAV	5.888	5.821	7.459	6.206	9.235	1.934	1.415	0.914	0.802	1.277
Gm49284	<a href='https://www.ncbi.nlm.nih.gov/gene/?term=NA' target="_blank"> NA </a>				1.50864	2.84541	1.82555e-05	4.5478e-05	Up in AAV	0.523	0.813	0.638	0.593	0.62	0.162	0.147	0.036	0.196	0.127
Apobec3	<a href='https://www.ncbi.nlm.nih.gov/gene/?term=80287' target="_blank"> 80287 </a>	apolipoprotein B mRNA editing enzyme, catalytic polypeptide 3	protein_coding	protein_coding	1.50758	2.84332	5.51729e-07	1.68621e-06	Up in AAV	5.998	4.427	5.043	9.263	5.9	0.74	1.694	2.175	0.665	1.051
Mtx3	<a href='https://www.ncbi.nlm.nih.gov/gene/?term=382793' target="_blank"> 382793 </a>	metaxin 3	protein_coding	protein_coding	1.50672	2.84164	8.77735e-22	1.17835e-20	Up in AAV	1.898	2.163	2.019	1.892	2.322	0.692	0.502	0.321	0.647	0.348
Prr14l	<a href='https://www.ncbi.nlm.nih.gov/gene/?term=215476' target="_blank"> 215476 </a>	proline rich 14-like	protein_coding	protein_coding	1.50515	2.83854	5.58424e-35	1.93667e-33	Up in AAV	1.032	1.145	1.311	1.213	1.182	0.24	0.287	0.231	0.251	0.233
Aif1	<a href='https://www.ncbi.nlm.nih.gov/gene/?term=11629' target="_blank"> 11629 </a>	allograft inflammatory factor 1	retained_intron	protein_coding	1.505	2.83825	4.11636e-06	1.12557e-05	Up in AAV	11.335	6.628	8.818	9.798	11.175	1.174	3.492	0.721	2.153	1.325
Sh3bp1	<a href='https://www.ncbi.nlm.nih.gov/gene/?term=20401' target="_blank"> 20401 </a>	SH3-domain binding protein 1	processed_transcript	protein_coding	1.50331	2.83492	1.48609e-15	1.14048e-14	Up in AAV	2.159	2.849	2.905	4.453	2.744	0.87	0.6	0.558	1.666	0.623
Ces2g	<a href='https://www.ncbi.nlm.nih.gov/gene/?term=72361' target="_blank"> 72361 </a>	carboxylesterase 2G	protein_coding	protein_coding	1.50227	2.83289	6.05569e-18	5.84928e-17	Up in AAV	3.299	3.315	4.707	3.888	2.51	0.862	1.079	0.599	0.732	0.531
Col4a6	<a href='https://www.ncbi.nlm.nih.gov/gene/?term=94216' target="_blank"> 94216 </a>	collagen, type IV, alpha 6	protein_coding	protein_coding	1.50226	2.83287	2.54964e-11	1.29536e-10	Up in AAV	0.473	0.536	0.746	0.517	0.712	0.126	0.145	0.117	0.132	0.129
Gm4130	<a href='https://www.ncbi.nlm.nih.gov/gene/?term=100042959' target="_blank"> 100042959 </a>	heterogeneous nuclear ribonucleoprotein K pseudogene			1.50183	2.83203	1.4805e-10	6.86346e-10	Up in AAV	2.328	3.062	3.729	3.586	2.52	0.745	0.545	0.744	0.66	0.589
Shc2	<a href='https://www.ncbi.nlm.nih.gov/gene/?term=216148' target="_blank"> 216148 </a>	SHC (Src homology 2 domain containing) transforming protein 2	retained_intron	protein_coding	1.50157	2.83151	7.95957e-13	4.67685e-12	Up in AAV	1.679	1.323	1.813	1.868	1.3	0.344	0.476	0.307	0.396	0.185
Sema3c	<a href='https://www.ncbi.nlm.nih.gov/gene/?term=20348' target="_blank"> 20348 </a>	sema domain, immunoglobulin domain (Ig), short basic domain, secreted, (semaphorin) 3C	protein_coding	protein_coding	1.50101	2.83041	1.38627e-17	1.29439e-16	Up in AAV	10.424	8.629	11.365	11.66	8.998	1.781	3.239	2.577	2.427	1.483
Fam184a	<a href='https://www.ncbi.nlm.nih.gov/gene/?term=75906' target="_blank"> 75906 </a>	family with sequence similarity 184, member A	protein_coding	protein_coding	1.50078	2.82997	9.81261e-06	2.53064e-05	Up in AAV	0.735	0.316	0.39	0.409	0.471	0.565	0.193	0.067	0.044	0.227
Mthfd1l	<a href='https://www.ncbi.nlm.nih.gov/gene/?term=270685' target="_blank"> 270685 </a>	methylenetetrahydrofolate dehydrogenase (NADP+ dependent) 1-like	protein_coding	protein_coding	1.50064	2.82968	1.43348e-06	4.17769e-06	Up in AAV	1.367	0.929	0.903	1.208	0.719	0.185	0.159	0.442	0.206	0.127
Als2cl	<a href='https://www.ncbi.nlm.nih.gov/gene/?term=235633' target="_blank"> 235633 </a>	ALS2 C-terminal like	processed_transcript	protein_coding	1.49926	2.82698	6.88303e-21	8.5764e-20	Up in AAV	3.66	3.581	4.225	4.524	3.956	0.89	0.536	0.835	0.731	0.865
Steap2	<a href='https://www.ncbi.nlm.nih.gov/gene/?term=74051' target="_blank"> 74051 </a>	six transmembrane epithelial antigen of prostate 2	protein_coding	protein_coding	1.49831	2.82512	4.95095e-06	1.33795e-05	Up in AAV	1.118	0.353	0.854	1.006	0.541	0.111	0.388	0.117	0.23	0.149
Shfl	<a href='https://www.ncbi.nlm.nih.gov/gene/?term=319278' target="_blank"> 319278 </a>	shiftless antiviral inhibitor of ribosomal frameshifting			1.49739	2.82331	4.88658e-15	3.55712e-14	Up in AAV	2.501	2.479	3.783	3.141	2.089	0.773	0.79	0.778	0.909	1.058
Rnd1	<a href='https://www.ncbi.nlm.nih.gov/gene/?term=223881' target="_blank"> 223881 </a>	Rho family GTPase 1	protein_coding	protein_coding	1.49615	2.82089	4.9578e-05	0.000115878	Up in AAV	3.839	1.102	1.302	2.667	2.079	0.421	0.339	0.434	0.573	0.587
Mms22l	<a href='https://www.ncbi.nlm.nih.gov/gene/?term=212377' target="_blank"> 212377 </a>	MMS22-like, DNA repair protein	retained_intron	protein_coding	1.49596	2.82051	0.000123717	0.000272296	Up in AAV	0.556	0.47	0.446	0.362	0.34	0.032	0.063	0.336	0.129	0.084
C2	<a href='https://www.ncbi.nlm.nih.gov/gene/?term=12263' target="_blank"> 12263 </a>	complement component 2 (within H-2S)	protein_coding	protein_coding	1.49504	2.81872	6.55604e-05	0.000150407	Up in AAV	2.958	2.136	2.759	3.155	1.655	0.692	0.979	0.158	0.835	0.312
Gm28177	<a href='https://www.ncbi.nlm.nih.gov/gene/?term=NA' target="_blank"> NA </a>		processed_transcript	processed_transcript	1.49426	2.81719	0.0132166	0.0210465	Up in AAV	0.275	0.159	0.138	0.423	0.194	0.099	0.11	0.036	0	0.019
Golga4	<a href='https://www.ncbi.nlm.nih.gov/gene/?term=54214' target="_blank"> 54214 </a>	golgi autoantigen, golgin subfamily a, 4	protein_coding	protein_coding	1.49277	2.81428	2.31953e-28	5.11914e-27	Up in AAV	96.888	97.249	87.358	89.754	113.583	28.637	20.155	22.11	20.341	19.08
Agap2	<a href='https://www.ncbi.nlm.nih.gov/gene/?term=216439' target="_blank"> 216439 </a>	ArfGAP with GTPase domain, ankyrin repeat and PH domain 2	protein_coding	protein_coding	1.4927	2.81415	1.5117e-10	6.9992e-10	Up in AAV	2.045	2.84	2.605	2.698	1.773	0.452	0.5	0.981	0.348	0.582
Icam1	<a href='https://www.ncbi.nlm.nih.gov/gene/?term=15894' target="_blank"> 15894 </a>	intercellular adhesion molecule 1	protein_coding	protein_coding	1.49211	2.813	2.14699e-13	1.33361e-12	Up in AAV	16.612	9.397	9.888	11.624	8.872	2.449	3.505	3.107	1.864	1.913
Plppr2	<a href='https://www.ncbi.nlm.nih.gov/gene/?term=235044' target="_blank"> 235044 </a>	phospholipid phosphatase related 2			1.49116	2.81116	3.24738e-11	1.63052e-10	Up in AAV	1.328	1.447	1.742	1.679	1.807	0.315	0.3	0.427	0.491	0.391
Mpzl3	<a href='https://www.ncbi.nlm.nih.gov/gene/?term=319742' target="_blank"> 319742 </a>	myelin protein zero-like 3	protein_coding	protein_coding	1.49052	2.80991	1.1428e-19	1.27166e-18	Up in AAV	1.864	1.718	2.779	2.631	2.343	0.317	0.46	0.415	0.403	0.499
Coq8b	<a href='https://www.ncbi.nlm.nih.gov/gene/?term=76889' target="_blank"> 76889 </a>	coenzyme Q8B			1.48946	2.80784	2.7844e-21	3.58917e-20	Up in AAV	7.492	5.65	7.523	7.655	5.059	1.842	1.558	2.386	1.044	1.35
Sash3	<a href='https://www.ncbi.nlm.nih.gov/gene/?term=74131' target="_blank"> 74131 </a>	SAM and SH3 domain containing 3	protein_coding	protein_coding	1.48934	2.80761	8.76693e-10	3.74256e-09	Up in AAV	1.674	1.937	1.711	2.47	1.246	0.27	0.651	0.329	0.404	0.316
Gm6254	<a href='https://www.ncbi.nlm.nih.gov/gene/?term=621710' target="_blank"> 621710 </a>	heterogeneous nuclear ribonucleoprotein A3 pseudogene	processed_pseudogene	processed_pseudogene	1.48853	2.80603	8.2388e-07	2.47028e-06	Up in AAV	2.157	2.098	1.5	1.737	1.423	0.326	0.309	0.55	0.335	0.432
Lrrc25	<a href='https://www.ncbi.nlm.nih.gov/gene/?term=211228' target="_blank"> 211228 </a>	leucine rich repeat containing 25	protein_coding	protein_coding	1.48833	2.80565	9.93364e-07	2.95172e-06	Up in AAV	3.638	2.141	2.811	3.358	2.196	0.414	1.296	0.744	0.523	0.429
Gli3	<a href='https://www.ncbi.nlm.nih.gov/gene/?term=14634' target="_blank"> 14634 </a>	GLI-Kruppel family member GLI3	protein_coding	protein_coding	1.48682	2.8027	3.71766e-15	2.73907e-14	Up in AAV	0.558	0.63	0.646	0.493	0.515	0.098	0.162	0.137	0.102	0.15
A930004J17Rik	<a href='https://www.ncbi.nlm.nih.gov/gene/?term=319635' target="_blank"> 319635 </a>	RIKEN cDNA A930004J17 gene			1.48657	2.80223	0.000267499	0.000560873	Up in AAV	0.167	0.15	0.246	0.242	0.295	0.038	0.062	0.075	0.022	0.051
Dok2	<a href='https://www.ncbi.nlm.nih.gov/gene/?term=13449' target="_blank"> 13449 </a>	docking protein 2	processed_transcript	protein_coding	1.48486	2.7989	1.23701e-12	7.12187e-12	Up in AAV	2.168	2.455	2.882	2.596	1.932	0.431	0.665	0.363	0.707	0.447
Papln	<a href='https://www.ncbi.nlm.nih.gov/gene/?term=170721' target="_blank"> 170721 </a>	papilin, proteoglycan-like sulfated glycoprotein	protein_coding	protein_coding	1.48484	2.79886	5.01162e-06	1.35284e-05	Up in AAV	2.668	2.893	4.89	3.227	3.926	0.287	1.484	1.131	0.732	0.643
Brip1	<a href='https://www.ncbi.nlm.nih.gov/gene/?term=237911' target="_blank"> 237911 </a>	BRCA1 interacting protein C-terminal helicase 1	protein_coding	protein_coding	1.48455	2.79829	1.48632e-06	4.32302e-06	Up in AAV	0.289	0.257	0.401	0.24	0.342	0.054	0.109	0.071	0.044	0.053
Rpl10-ps6	<a href='https://www.ncbi.nlm.nih.gov/gene/?term=100043010' target="_blank"> 100043010 </a>	ribosomal protein L10, pseudogene 6	processed_pseudogene	processed_pseudogene	1.48452	2.79824	0.000455301	0.000925083	Up in AAV	3.126	1.92	3.471	3.172	1.061	0.166	0.572	0.415	0.656	0.769
Map4k1	<a href='https://www.ncbi.nlm.nih.gov/gene/?term=26411' target="_blank"> 26411 </a>	mitogen-activated protein kinase kinase kinase kinase 1	protein_coding	protein_coding	1.48338	2.79604	9.90822e-07	2.94477e-06	Up in AAV	0.596	0.771	0.661	0.892	0.749	0.365	0.192	0.089	0.081	0.246
Shox2	<a href='https://www.ncbi.nlm.nih.gov/gene/?term=20429' target="_blank"> 20429 </a>	short stature homeobox 2	protein_coding	protein_coding	1.48336	2.79599	0.000719468	0.00141218	Up in AAV	1.248	0.325	0.656	1.338	0.394	0.311	0.124	0.166	0.106	0.178
Slc41a2	<a href='https://www.ncbi.nlm.nih.gov/gene/?term=338365' target="_blank"> 338365 </a>	solute carrier family 41, member 2	protein_coding	protein_coding	1.48285	2.79501	1.81564e-18	1.82265e-17	Up in AAV	1.966	1.355	1.901	1.373	1.81	0.405	0.372	0.323	0.549	0.306
Apobr	<a href='https://www.ncbi.nlm.nih.gov/gene/?term=171504' target="_blank"> 171504 </a>	apolipoprotein B receptor	protein_coding	protein_coding	1.48194	2.79324	1.34249e-08	4.98462e-08	Up in AAV	1.507	0.861	0.718	1.163	1.022	0.171	0.249	0.286	0.212	0.215
Ankrd16	<a href='https://www.ncbi.nlm.nih.gov/gene/?term=320816' target="_blank"> 320816 </a>	ankyrin repeat domain 16	protein_coding	protein_coding	1.47826	2.78612	1.18057e-25	2.10737e-24	Up in AAV	5.046	5.005	6.441	6.64	5.697	1.693	1.661	1.752	1.278	1.155
Gm12092	<a href='https://www.ncbi.nlm.nih.gov/gene/?term=102637613' target="_blank"> 102637613 </a>	predicted gene 12092	lincRNA	lincRNA	1.47772	2.78507	3.35903e-05	8.04997e-05	Up in AAV	3.336	2.726	3.42	3.239	5.592	0.574	1.041	0.634	0.736	1.05
E230013L22Rik	<a href='https://www.ncbi.nlm.nih.gov/gene/?term=102132' target="_blank"> 102132 </a>	RIKEN cDNA E230013L22 gene	lincRNA	lincRNA	1.47758	2.78481	4.0655e-14	2.70032e-13	Up in AAV	17.997	11.774	8.981	14.57	12.48	4.187	3.184	3.372	2.457	2.425
Zfp276	<a href='https://www.ncbi.nlm.nih.gov/gene/?term=57247' target="_blank"> 57247 </a>	zinc finger protein (C2H2 type) 276	protein_coding	protein_coding	1.47702	2.78373	8.66701e-32	2.39098e-30	Up in AAV	4.673	4.765	5.872	4.625	4.702	1.411	1.326	1.379	1.139	0.864
Hps1	<a href='https://www.ncbi.nlm.nih.gov/gene/?term=192236' target="_blank"> 192236 </a>	HPS1, biogenesis of lysosomal organelles complex 3 subunit 1	protein_coding	protein_coding	1.47651	2.78274	1.94889e-09	8.01002e-09	Up in AAV	1.775	1.044	1.314	1.672	1.309	0.402	0.303	0.211	0.317	0.196
Cep290	<a href='https://www.ncbi.nlm.nih.gov/gene/?term=216274' target="_blank"> 216274 </a>	centrosomal protein 290	protein_coding	protein_coding	1.47451	2.77888	7.77511e-17	6.73319e-16	Up in AAV	1.621	1.72	2.259	1.264	1.926	0.48	0.341	0.224	0.644	0.482
Plin4	<a href='https://www.ncbi.nlm.nih.gov/gene/?term=57435' target="_blank"> 57435 </a>	perilipin 4	protein_coding	protein_coding	1.47422	2.77833	1.27029e-15	9.80554e-15	Up in AAV	47.661	60.914	58.746	57.604	39.552	16.326	8.901	16.776	7.722	10.06
Bcl6	<a href='https://www.ncbi.nlm.nih.gov/gene/?term=12053' target="_blank"> 12053 </a>	B cell leukemia/lymphoma 6	protein_coding	protein_coding	1.47392	2.77777	6.62019e-16	5.26076e-15	Up in AAV	10.697	12.494	13.086	10.503	10.384	2.377	4.177	2.264	2.726	1.729
Fut2	<a href='https://www.ncbi.nlm.nih.gov/gene/?term=14344' target="_blank"> 14344 </a>	fucosyltransferase 2	protein_coding	protein_coding	1.47242	2.77488	0.0221702	0.033982	Up in AAV	0.663	0.292	1.482	0.88	1.563	0.092	0.225	0.536	0	0.139
Hmox1	<a href='https://www.ncbi.nlm.nih.gov/gene/?term=15368' target="_blank"> 15368 </a>	heme oxygenase 1	protein_coding	protein_coding	1.47089	2.77192	4.87165e-10	2.14188e-09	Up in AAV	17.093	9.903	15.114	15.647	13.421	2.772	4.206	5.166	2.069	2.03
Rtel1	<a href='https://www.ncbi.nlm.nih.gov/gene/?term=269400' target="_blank"> 269400 </a>	regulator of telomere elongation helicase 1	protein_coding	protein_coding	1.46996	2.77014	9.10444e-17	7.82853e-16	Up in AAV	1.883	2.489	2.489	2.268	2.238	0.355	0.5	0.566	0.287	0.505
Rac2	<a href='https://www.ncbi.nlm.nih.gov/gene/?term=19354' target="_blank"> 19354 </a>	Rac family small GTPase 2	protein_coding	protein_coding	1.46894	2.76819	8.14159e-10	3.48424e-09	Up in AAV	8.779	4.131	7.712	8.417	4.879	0.655	1.316	0.803	0.569	0.621
Ube2c	<a href='https://www.ncbi.nlm.nih.gov/gene/?term=68612' target="_blank"> 68612 </a>	ubiquitin-conjugating enzyme E2C	protein_coding	protein_coding	1.46791	2.7662	0.000138778	0.000302975	Up in AAV	1.534	1.083	3.335	1.934	2.084	0.293	0.759	0.289	0.511	0.37
Ogdhl	<a href='https://www.ncbi.nlm.nih.gov/gene/?term=239017' target="_blank"> 239017 </a>	oxoglutarate dehydrogenase-like	protein_coding	protein_coding	1.46724	2.76493	2.18323e-17	1.99379e-16	Up in AAV	62.83	75.868	54.425	53.561	54.025	15.643	12.963	20.287	10.2	11.367
Lrrk1	<a href='https://www.ncbi.nlm.nih.gov/gene/?term=233328' target="_blank"> 233328 </a>	leucine-rich repeat kinase 1	processed_transcript	protein_coding	1.46703	2.76453	4.62125e-35	1.61036e-33	Up in AAV	3.837	4.946	4.613	5.026	4.545	1.007	1.757	0.907	1.082	0.814
Tmem178b	<a href='https://www.ncbi.nlm.nih.gov/gene/?term=434008' target="_blank"> 434008 </a>	transmembrane protein 178B	protein_coding	protein_coding	1.46646	2.76342	0.000179225	0.000385101	Up in AAV	0.152	0.213	0.235	0.315	0.219	0.044	0.054	0.07	0.094	0.08
Rps13-ps5	<a href='https://www.ncbi.nlm.nih.gov/gene/?term=668239' target="_blank"> 668239 </a>	ribosomal protein S13, pseudogene 5	processed_pseudogene	processed_pseudogene	1.46428	2.75926	2.03977e-06	5.81891e-06	Up in AAV	5.709	5.985	7.252	4.97	2.932	1.065	1.38	1.157	0.999	1.211
Capn15	<a href='https://www.ncbi.nlm.nih.gov/gene/?term=50817' target="_blank"> 50817 </a>	calpain 15	protein_coding	protein_coding	1.46327	2.75733	1.09501e-19	1.22316e-18	Up in AAV	1.585	2.205	2.41	2.153	2.009	0.446	0.563	0.385	0.614	0.499
Ahnak2	<a href='https://www.ncbi.nlm.nih.gov/gene/?term=100041194' target="_blank"> 100041194 </a>	AHNAK nucleoprotein 2	protein_coding	protein_coding	1.46319	2.75717	3.06048e-16	2.50585e-15	Up in AAV	7.039	4.834	6.378	6.697	5.767	2.197	1.58	1.12	1.461	1.048
Rusc2	<a href='https://www.ncbi.nlm.nih.gov/gene/?term=100213' target="_blank"> 100213 </a>	RUN and SH3 domain containing 2	protein_coding	protein_coding	1.46111	2.7532	4.55387e-58	4.77207e-56	Up in AAV	30.072	22.535	31.44	32.813	20.465	6.146	6.022	7.098	4.242	4.443
Abat	<a href='https://www.ncbi.nlm.nih.gov/gene/?term=268860' target="_blank"> 268860 </a>	4-aminobutyrate aminotransferase	protein_coding	protein_coding	1.45937	2.74988	5.8735e-13	3.49626e-12	Up in AAV	6.767	10.624	8.893	7.526	10.523	2.69	1.537	1.519	1.936	2.244
Prdm9	<a href='https://www.ncbi.nlm.nih.gov/gene/?term=213389' target="_blank"> 213389 </a>	PR domain containing 9	protein_coding	protein_coding	1.45719	2.74573	0.000123739	0.000272304	Up in AAV	0.434	0.518	0.648	1.031	0.838	0.078	0.123	0.289	0.059	0.134
Anks1b	<a href='https://www.ncbi.nlm.nih.gov/gene/?term=77531' target="_blank"> 77531 </a>	ankyrin repeat and sterile alpha motif domain containing 1B	protein_coding	protein_coding	1.45717	2.7457	0.000279977	0.000584932	Up in AAV	0.272	0.479	0.391	0.421	0.261	0.449	0.072	0.053	0.024	0.063
Slc12a9	<a href='https://www.ncbi.nlm.nih.gov/gene/?term=83704' target="_blank"> 83704 </a>	solute carrier family 12 (potassium/chloride transporters), member 9	protein_coding	protein_coding	1.45706	2.74548	1.22727e-12	7.07136e-12	Up in AAV	1.26	0.887	1.204	1.338	1.013	0.236	0.306	0.293	0.233	0.325
Zfp236	<a href='https://www.ncbi.nlm.nih.gov/gene/?term=329002' target="_blank"> 329002 </a>	zinc finger protein 236	protein_coding	protein_coding	1.45675	2.7449	6.06647e-38	2.4614e-36	Up in AAV	4.02	4.535	4.776	4.393	4.359	1.376	0.771	0.744	0.979	0.728
Cx3cl1	<a href='https://www.ncbi.nlm.nih.gov/gene/?term=20312' target="_blank"> 20312 </a>	chemokine (C-X3-C motif) ligand 1	processed_transcript	protein_coding	1.45599	2.74345	5.39935e-15	3.90695e-14	Up in AAV	5.359	4.317	5.685	6.252	5.751	1.381	2.177	0.832	1.104	1.157
Gm8741	<a href='https://www.ncbi.nlm.nih.gov/gene/?term=667636' target="_blank"> 667636 </a>	Nhp2 non-histone chromosome protein 2-like 1 pseudogene	processed_pseudogene	processed_pseudogene	1.45443	2.74048	0.0126338	0.0202068	Up in AAV	12.821	12.248	9.111	10.732	10.128	0	2.348	2.261	6.154	1.224
Stap1	<a href='https://www.ncbi.nlm.nih.gov/gene/?term=56792' target="_blank"> 56792 </a>	signal transducing adaptor family member 1	protein_coding	protein_coding	1.45432	2.74027	0.000128911	0.000282959	Up in AAV	0.423	0.589	0.611	1.319	0.483	0.371	0.087	0.077	0.214	0.089
Bcl2a1b	<a href='https://www.ncbi.nlm.nih.gov/gene/?term=12045' target="_blank"> 12045 </a>	B cell leukemia/lymphoma 2 related protein A1b	protein_coding	protein_coding	1.45177	2.73543	5.21927e-06	1.40577e-05	Up in AAV	6.114	2.767	4.347	6.217	4.001	0.943	1.867	0.718	0.557	1.026
Esd-ps	<a href='https://www.ncbi.nlm.nih.gov/gene/?term=100040682' target="_blank"> 100040682 </a>	esterase D/formylglutathione hydrolase, pseudogene			1.45176	2.73541	0.00467809	0.00804404	Up in AAV	1.108	0.572	1.726	1.126	1.123	0.173	0.162	0.192	0.604	0.093
Nusap1	<a href='https://www.ncbi.nlm.nih.gov/gene/?term=108907' target="_blank"> 108907 </a>	nucleolar and spindle associated protein 1	protein_coding	protein_coding	1.45143	2.73479	1.03701e-05	2.66593e-05	Up in AAV	0.673	0.398	1.079	0.93	0.753	0.099	0.254	0.181	0.147	0.138
Hmgb1-ps4	<a href='https://www.ncbi.nlm.nih.gov/gene/?term=629372' target="_blank"> 629372 </a>	high mobility group box 1, pseudogene 4	processed_pseudogene	processed_pseudogene	1.45099	2.73395	0.00157649	0.00294626	Up in AAV	1.708	2.313	2.69	3.366	1.689	0.756	0.387	1.033	0.406	0
Evc2	<a href='https://www.ncbi.nlm.nih.gov/gene/?term=68525' target="_blank"> 68525 </a>	EvC ciliary complex subunit 2	protein_coding	protein_coding	1.44982	2.73174	6.54516e-21	8.1624e-20	Up in AAV	3.927	4.456	4.281	3.602	3.516	1.007	0.741	1.213	0.7	0.66
Zwilch	<a href='https://www.ncbi.nlm.nih.gov/gene/?term=68014' target="_blank"> 68014 </a>	zwilch kinetochore protein	protein_coding	protein_coding	1.44943	2.731	0.000538317	0.00107841	Up in AAV	0.229	0.301	0.626	0.442	0.308	0.068	0.131	0.101	0.056	0.14
Tpt1-ps5	<a href='https://www.ncbi.nlm.nih.gov/gene/?term=627798' target="_blank"> 627798 </a>	tumor protein, translationally-controlled, pseudogene 5	processed_pseudogene	processed_pseudogene	1.44737	2.7271	9.9103e-13	5.77183e-12	Up in AAV	9.562	11.901	11.431	12.59	7.532	3.515	2.059	1.964	1.944	2.268
Nsmf	<a href='https://www.ncbi.nlm.nih.gov/gene/?term=56876' target="_blank"> 56876 </a>	NMDA receptor synaptonuclear signaling and neuronal migration factor	protein_coding	protein_coding	1.44701	2.72642	9.35619e-22	1.25259e-20	Up in AAV	7.31	5.103	7.341	6.327	6.117	1.573	1.593	1.286	1.268	1.11
Il18rap	<a href='https://www.ncbi.nlm.nih.gov/gene/?term=16174' target="_blank"> 16174 </a>	interleukin 18 receptor accessory protein	protein_coding	protein_coding	1.4467	2.72584	0.000104029	0.000231836	Up in AAV	0.463	0.259	0.255	0.319	0.25	0.079	0.042	0.036	0.196	0.064
Gm8319	<a href='https://www.ncbi.nlm.nih.gov/gene/?term=666836' target="_blank"> 666836 </a>	predicted gene 8319			1.44631	2.7251	2.64008e-09	1.06999e-08	Up in AAV	4.121	5.356	5.337	6.327	4.039	0.882	1.518	1.503	0.769	0.826
Cd72	<a href='https://www.ncbi.nlm.nih.gov/gene/?term=12517' target="_blank"> 12517 </a>	CD72 antigen	protein_coding	protein_coding	1.44598	2.72448	5.60137e-06	1.50147e-05	Up in AAV	4.981	2.408	3.707	3.746	2.953	0.408	1.478	0.227	0.353	0.439
Il1b	<a href='https://www.ncbi.nlm.nih.gov/gene/?term=16176' target="_blank"> 16176 </a>	interleukin 1 beta	protein_coding	protein_coding	1.44533	2.72326	0.031061	0.0464607	Up in AAV	1.99	0.49	0.204	1.179	0.578	0.052	0.354	0.058	0.132	0.357
P3h3	<a href='https://www.ncbi.nlm.nih.gov/gene/?term=14789' target="_blank"> 14789 </a>	prolyl 3-hydroxylase 3			1.44367	2.72013	7.86313e-27	1.57544e-25	Up in AAV	8.327	7.339	10.874	9.26	7.859	2.001	2.774	2.155	1.603	1.832
Cyp4f18	<a href='https://www.ncbi.nlm.nih.gov/gene/?term=72054' target="_blank"> 72054 </a>	cytochrome P450, family 4, subfamily f, polypeptide 18	protein_coding	protein_coding	1.44355	2.71989	0.000457604	0.000929373	Up in AAV	1.658	0.806	0.858	1.878	0.758	0.174	0.551	0.194	0.177	0.257
Rasgrp4	<a href='https://www.ncbi.nlm.nih.gov/gene/?term=233046' target="_blank"> 233046 </a>	RAS guanyl releasing protein 4	protein_coding	protein_coding	1.44336	2.71954	1.59357e-07	5.19749e-07	Up in AAV	1.442	0.68	0.801	1.252	0.771	0.185	0.415	0.126	0.436	0.162
Hck	<a href='https://www.ncbi.nlm.nih.gov/gene/?term=15162' target="_blank"> 15162 </a>	hemopoietic cell kinase	protein_coding	protein_coding	1.44186	2.71672	8.26126e-08	2.78421e-07	Up in AAV	2.953	1.817	1.87	2.881	1.336	0.497	0.703	0.611	0.451	0.279
Gm2387	<a href='https://www.ncbi.nlm.nih.gov/gene/?term=100039720' target="_blank"> 100039720 </a>	ribosomal protein 10; DNA segment, Chr X, human DXS648E; 24.6 kDa protein			1.44132	2.71569	2.37646e-08	8.56183e-08	Up in AAV	8.793	8.008	8.181	9.391	4.799	3.04	1.694	0.847	1.724	1.405
Hells	<a href='https://www.ncbi.nlm.nih.gov/gene/?term=15201' target="_blank"> 15201 </a>	helicase, lymphoid specific	protein_coding	protein_coding	1.44115	2.71537	0.00143501	0.00269986	Up in AAV	0.139	0.134	0.259	0.303	0.305	0.138	0.114	0.332	0.019	0.196
Pzp	<a href='https://www.ncbi.nlm.nih.gov/gene/?term=11287' target="_blank"> 11287 </a>	PZP, alpha-2-macroglobulin like	protein_coding	protein_coding	1.44042	2.71399	3.25823e-06	9.04159e-06	Up in AAV	0.24	0.246	0.379	0.611	0.435	0.313	0.074	0.046	0.325	0.311
Aldh1a1	<a href='https://www.ncbi.nlm.nih.gov/gene/?term=11668' target="_blank"> 11668 </a>	aldehyde dehydrogenase family 1, subfamily A1	protein_coding	protein_coding	1.44037	2.71391	5.78402e-16	4.62405e-15	Up in AAV	29.546	19.922	30.925	37.01	18.354	6.049	5.841	8.555	5.275	4.498
Batf	<a href='https://www.ncbi.nlm.nih.gov/gene/?term=53314' target="_blank"> 53314 </a>	basic leucine zipper transcription factor, ATF-like	protein_coding	protein_coding	1.43983	2.71288	9.55985e-05	0.000213867	Up in AAV	1.921	1.098	1.313	1.884	1.357	0.306	0.358	0.737	0.315	0.172
Emilin1	<a href='https://www.ncbi.nlm.nih.gov/gene/?term=100952' target="_blank"> 100952 </a>	elastin microfibril interfacer 1	protein_coding	protein_coding	1.43977	2.71277	1.07709e-23	1.66725e-22	Up in AAV	13.212	14.697	19.889	17.386	15.302	3.997	4.435	3.689	2.551	3.069
Ccnl2	<a href='https://www.ncbi.nlm.nih.gov/gene/?term=56036' target="_blank"> 56036 </a>	cyclin L2	protein_coding	protein_coding	1.43924	2.71178	2.78494e-22	3.8893e-21	Up in AAV	12.721	10.93	13.969	15.815	16.088	4.304	3.537	3.106	2.564	3.793
Arhgef40	<a href='https://www.ncbi.nlm.nih.gov/gene/?term=268739' target="_blank"> 268739 </a>	Rho guanine nucleotide exchange factor (GEF) 40	nonsense_mediated_decay	protein_coding	1.43904	2.71141	6.00284e-40	2.74098e-38	Up in AAV	12.142	11.519	17.638	16.885	11.725	3.39	3.466	2.287	3.336	2.697
Lbp	<a href='https://www.ncbi.nlm.nih.gov/gene/?term=16803' target="_blank"> 16803 </a>	lipopolysaccharide binding protein	protein_coding	protein_coding	1.43749	2.70849	6.31185e-19	6.59057e-18	Up in AAV	6.184	5.555	8.439	7.546	4.399	2.141	2.327	2.013	0.664	0.971
Pacsin1	<a href='https://www.ncbi.nlm.nih.gov/gene/?term=23969' target="_blank"> 23969 </a>	protein kinase C and casein kinase substrate in neurons 1	protein_coding	protein_coding	1.43736	2.70824	0.00103128	0.00198174	Up in AAV	0.214	0.263	0.579	0.272	0.125	0.124	0.104	0.097	0.058	0.043
Stab1	<a href='https://www.ncbi.nlm.nih.gov/gene/?term=192187' target="_blank"> 192187 </a>	stabilin 1	protein_coding	protein_coding	1.43659	2.7068	4.79446e-20	5.54255e-19	Up in AAV	17.262	16.883	17.964	24.197	16.139	3.115	5.375	3.643	3.449	2.778
Gm5523	<a href='https://www.ncbi.nlm.nih.gov/gene/?term=433273' target="_blank"> 433273 </a>	glyceraldehyde-3-phosphate dehydrogenase pseudogene	processed_pseudogene	processed_pseudogene	1.43496	2.70375	3.58358e-06	9.88046e-06	Up in AAV	1.976	1.909	2.407	1.969	1.52	0.251	0.594	0.597	0.211	0.605
Spire1	<a href='https://www.ncbi.nlm.nih.gov/gene/?term=68166' target="_blank"> 68166 </a>	spire type actin nucleation factor 1	protein_coding	protein_coding	1.43442	2.70273	1.66569e-25	2.94091e-24	Up in AAV	3.338	2.832	3.355	3.398	2.734	0.689	0.923	1.014	0.655	0.554
Pappa	<a href='https://www.ncbi.nlm.nih.gov/gene/?term=18491' target="_blank"> 18491 </a>	pregnancy-associated plasma protein A	protein_coding	protein_coding	1.43416	2.70225	4.43056e-07	1.37047e-06	Up in AAV	0.254	0.222	0.229	0.165	0.155	0.054	0.069	0.056	0.038	0.022
Nipal2	<a href='https://www.ncbi.nlm.nih.gov/gene/?term=223473' target="_blank"> 223473 </a>	NIPA-like domain containing 2	protein_coding	protein_coding	1.43389	2.70174	0.000592949	0.00117926	Up in AAV	0.47	0.404	0.376	0.368	0.14	0.132	0.074	0.045	0.04	0.055
Trim47	<a href='https://www.ncbi.nlm.nih.gov/gene/?term=217333' target="_blank"> 217333 </a>	tripartite motif-containing 47	processed_transcript	protein_coding	1.43352	2.70105	5.55493e-13	3.31068e-12	Up in AAV	36.771	27.896	31.786	43.985	20.06	10.439	11.833	7.75	5.76	5.112
Ccl11	<a href='https://www.ncbi.nlm.nih.gov/gene/?term=20292' target="_blank"> 20292 </a>	chemokine (C-C motif) ligand 11	protein_coding	protein_coding	1.43226	2.69869	4.52834e-05	0.000106438	Up in AAV	4.251	2.329	1.474	3.249	3.634	1.065	0.763	0.703	0.39	0.694
Serpinb1c	<a href='https://www.ncbi.nlm.nih.gov/gene/?term=380839' target="_blank"> 380839 </a>	serine (or cysteine) peptidase inhibitor, clade B, member 1c	protein_coding	protein_coding	1.43173	2.6977	1.00271e-07	3.34758e-07	Up in AAV	9.542	4.221	8.567	11.09	9.807	3.279	2.099	1.403	2.14	1.433
Il1rn	<a href='https://www.ncbi.nlm.nih.gov/gene/?term=16181' target="_blank"> 16181 </a>	interleukin 1 receptor antagonist	protein_coding	protein_coding	1.43169	2.69762	0.00378333	0.00662913	Up in AAV	1.228	0.478	0.402	1.216	0.326	0.326	0.284	0.123	0.069	0.207
Meis3	<a href='https://www.ncbi.nlm.nih.gov/gene/?term=17537' target="_blank"> 17537 </a>	Meis homeobox 3	protein_coding	protein_coding	1.43137	2.69703	1.66853e-13	1.04308e-12	Up in AAV	4.554	4.372	4.386	6.31	3.489	0.904	0.881	2.067	0.759	0.525
LTO1	<a href='https://www.ncbi.nlm.nih.gov/gene/?term=72284' target="_blank"> 72284 </a>	ABCE maturation factor			1.43045	2.69531	3.59724e-31	9.54414e-30	Up in AAV	8.75	11.674	10.076	9.733	9.316	2.686	3.654	3.948	2.975	1.957
Hectd2	<a href='https://www.ncbi.nlm.nih.gov/gene/?term=226098' target="_blank"> 226098 </a>	HECT domain E3 ubiquitin protein ligase 2	nonsense_mediated_decay	protein_coding	1.43014	2.69473	8.42684e-15	5.96141e-14	Up in AAV	1.802	1.268	1.432	1.73	1.63	0.408	0.278	0.631	0.348	0.484
Knstrn	<a href='https://www.ncbi.nlm.nih.gov/gene/?term=51944' target="_blank"> 51944 </a>	kinetochore-localized astrin/SPAG5 binding	protein_coding	protein_coding	1.42994	2.69435	1.13334e-05	2.89618e-05	Up in AAV	0.875	0.395	1.69	1.019	0.955	0.072	0.322	0.193	0.079	0.235
Polm	<a href='https://www.ncbi.nlm.nih.gov/gene/?term=54125' target="_blank"> 54125 </a>	polymerase (DNA directed), mu	protein_coding	protein_coding	1.42818	2.69107	8.132e-08	2.74573e-07	Up in AAV	1.095	0.747	0.986	1.595	0.796	0.298	0.182	0.177	0.294	0.265
Gm29686	<a href='https://www.ncbi.nlm.nih.gov/gene/?term=629091' target="_blank"> 629091 </a>	predicted gene, 29686			1.42759	2.68996	5.91788e-06	1.58136e-05	Up in AAV	1.455	2.227	2.564	1.759	2.342	0.511	0.92	0.314	0.16	0.369
Nfam1	<a href='https://www.ncbi.nlm.nih.gov/gene/?term=74039' target="_blank"> 74039 </a>	Nfat activating molecule with ITAM motif 1	protein_coding	protein_coding	1.42733	2.68949	6.39563e-10	2.77176e-09	Up in AAV	3.072	2.406	2.132	2.976	1.601	0.57	0.787	0.782	0.43	0.391
Gm15483	<a href='https://www.ncbi.nlm.nih.gov/gene/?term=100043695' target="_blank"> 100043695 </a>	predicted gene 15483	processed_pseudogene	processed_pseudogene	1.42721	2.68926	4.62861e-06	1.25714e-05	Up in AAV	5.841	4.183	4.157	4.641	3.323	0.928	1.166	0.982	0.862	1.062
Comtd1	<a href='https://www.ncbi.nlm.nih.gov/gene/?term=69156' target="_blank"> 69156 </a>	catechol-O-methyltransferase domain containing 1	protein_coding	protein_coding	1.42541	2.68592	3.96898e-13	2.40383e-12	Up in AAV	9.612	6.043	9.213	9.205	6.716	2.282	3.849	2.168	1.407	2.171
Trim7	<a href='https://www.ncbi.nlm.nih.gov/gene/?term=94089' target="_blank"> 94089 </a>	tripartite motif-containing 7	protein_coding	protein_coding	1.42517	2.68546	4.33882e-07	1.34438e-06	Up in AAV	8.419	12.984	15.656	16.657	15.854	2.126	3.512	5.526	2.539	2.366
Olfr1034	<a href='https://www.ncbi.nlm.nih.gov/gene/?term=258216' target="_blank"> 258216 </a>	olfactory receptor 1034	protein_coding	protein_coding	1.4246	2.6844	9.69737e-06	2.50314e-05	Up in AAV	0.413	0.418	0.528	0.34	0.384	0.15	0.04	0.161	0.11	0.108
1500009L16Rik	<a href='https://www.ncbi.nlm.nih.gov/gene/?term=69784' target="_blank"> 69784 </a>	RIKEN cDNA 1500009L16 gene	protein_coding	protein_coding	1.42363	2.68259	6.94998e-12	3.7109e-11	Up in AAV	11.652	7.13	7.338	12.921	7.655	1.877	2.27	2.088	1.48	2.599
Myl1	<a href='https://www.ncbi.nlm.nih.gov/gene/?term=17901' target="_blank"> 17901 </a>	myosin, light polypeptide 1	protein_coding	protein_coding	1.42257	2.68063	5.48913e-09	2.14413e-08	Up in AAV	117.194	65.272	125.246	156.424	147.285	25.758	43.547	28.817	16.012	24.539
Gm10566	<a href='https://www.ncbi.nlm.nih.gov/gene/?term=100039959' target="_blank"> 100039959 </a>	glyceraldehyde-3-phosphate dehydrogenase pseudogene	processed_pseudogene	processed_pseudogene	1.41986	2.67559	2.35554e-11	1.20052e-10	Up in AAV	5.745	4.55	4.54	5.236	4.156	1.538	0.959	1.65	0.797	0.814
Src	<a href='https://www.ncbi.nlm.nih.gov/gene/?term=20779' target="_blank"> 20779 </a>	Rous sarcoma oncogene	protein_coding	protein_coding	1.41797	2.67208	5.87489e-22	8.02754e-21	Up in AAV	2.059	1.874	2.506	2.716	2.008	0.474	0.756	0.615	0.365	0.563
Igdcc4	<a href='https://www.ncbi.nlm.nih.gov/gene/?term=56741' target="_blank"> 56741 </a>	immunoglobulin superfamily, DCC subclass, member 4	protein_coding	protein_coding	1.41718	2.67063	4.61276e-19	4.87486e-18	Up in AAV	3.612	4.606	5.332	4.097	4.456	1.011	1.332	1.21	0.933	0.721
Pld4	<a href='https://www.ncbi.nlm.nih.gov/gene/?term=104759' target="_blank"> 104759 </a>	phospholipase D family, member 4	protein_coding	protein_coding	1.41707	2.67043	2.86964e-18	2.84348e-17	Up in AAV	12.029	9.924	11.061	14.462	7.933	2.113	3.388	2.863	1.847	1.844
Cks2	<a href='https://www.ncbi.nlm.nih.gov/gene/?term=66197' target="_blank"> 66197 </a>	CDC28 protein kinase regulatory subunit 2	protein_coding	protein_coding	1.41616	2.66874	0.000237884	0.000501958	Up in AAV	2.292	1.328	2.97	2.124	2.629	0.737	0.81	0.728	0.201	0.328
Gm13142	<a href='https://www.ncbi.nlm.nih.gov/gene/?term=100041561' target="_blank"> 100041561 </a>	predicted gene 13142	processed_pseudogene	processed_pseudogene	1.41579	2.66806	0.000320238	0.000664377	Up in AAV	0.837	0.774	1.454	1.118	0.808	0.205	0.222	0.088	0.454	0.152
Tlr13	<a href='https://www.ncbi.nlm.nih.gov/gene/?term=279572' target="_blank"> 279572 </a>	toll-like receptor 13	protein_coding	protein_coding	1.41573	2.66795	3.85577e-08	1.35398e-07	Up in AAV	3.436	1.722	2.342	3.974	1.557	0.464	0.565	0.838	0.495	0.477
Gabbr1	<a href='https://www.ncbi.nlm.nih.gov/gene/?term=54393' target="_blank"> 54393 </a>	gamma-aminobutyric acid (GABA) B receptor, 1	protein_coding	protein_coding	1.41346	2.66375	7.84033e-23	1.13974e-21	Up in AAV	4.318	3.7	4.304	4.548	4.087	1.22	1.208	1.638	1.24	1.318
Fjx1	<a href='https://www.ncbi.nlm.nih.gov/gene/?term=14221' target="_blank"> 14221 </a>	four jointed box 1	protein_coding	protein_coding	1.41306	2.66301	8.30091e-05	0.00018743	Up in AAV	0.459	0.315	0.446	0.759	0.55	0.155	0.139	0.156	0.097	0.107
4933404O12Rik	<a href='https://www.ncbi.nlm.nih.gov/gene/?term=66752' target="_blank"> 66752 </a>	RIKEN cDNA 4933404O12 gene	lincRNA	lincRNA	1.41217	2.66136	0.000161604	0.000349143	Up in AAV	0.195	0.245	0.325	0.321	0.16	0.066	0.052	0.135	0.033	0.057
Aldh1l1	<a href='https://www.ncbi.nlm.nih.gov/gene/?term=107747' target="_blank"> 107747 </a>	aldehyde dehydrogenase 1 family, member L1	processed_transcript	protein_coding	1.41197	2.66099	2.71455e-07	8.59193e-07	Up in AAV	1.329	1.28	1.088	1.047	0.568	0.229	0.144	0.205	0.266	0.281
Dapk2	<a href='https://www.ncbi.nlm.nih.gov/gene/?term=13143' target="_blank"> 13143 </a>	death-associated protein kinase 2	protein_coding	protein_coding	1.41168	2.66047	1.10036e-12	6.3805e-12	Up in AAV	4.304	5.371	4.414	4.52	3.004	0.901	0.94	1.382	1.078	0.701
Cd300c2	<a href='https://www.ncbi.nlm.nih.gov/gene/?term=140497' target="_blank"> 140497 </a>	CD300C molecule 2			1.41126	2.65969	1.05756e-05	2.71539e-05	Up in AAV	4.491	2.895	3.364	6.096	2.257	0.782	1.562	1.016	0.45	0.583
Slc7a2	<a href='https://www.ncbi.nlm.nih.gov/gene/?term=11988' target="_blank"> 11988 </a>	solute carrier family 7 (cationic amino acid transporter, y+ system), member 2	protein_coding	protein_coding	1.41004	2.65744	6.83388e-14	4.43989e-13	Up in AAV	1.297	1.105	0.983	1.797	0.942	0.337	0.383	0.218	0.217	0.176
Dock10	<a href='https://www.ncbi.nlm.nih.gov/gene/?term=210293' target="_blank"> 210293 </a>	dedicator of cytokinesis 10	protein_coding	protein_coding	1.40755	2.65286	6.3634e-24	1.00313e-22	Up in AAV	1.739	2.214	2.209	2.638	1.65	0.567	0.517	0.417	0.456	0.55
Snhg12	<a href='https://www.ncbi.nlm.nih.gov/gene/?term=100039864' target="_blank"> 100039864 </a>	small nucleolar RNA host gene 12	lincRNA	lincRNA	1.40627	2.65051	7.22853e-10	3.11419e-09	Up in AAV	18.002	7.789	12.704	15.975	8.27	3.748	4.01	2.95	2.123	2.757
Col6a3	<a href='https://www.ncbi.nlm.nih.gov/gene/?term=12835' target="_blank"> 12835 </a>	collagen, type VI, alpha 3	protein_coding	protein_coding	1.40618	2.65034	6.35422e-15	4.56164e-14	Up in AAV	5.939	8.961	11.485	8.386	10.953	2.144	3.341	2.45	1.903	1.62
Arrdc1	<a href='https://www.ncbi.nlm.nih.gov/gene/?term=215705' target="_blank"> 215705 </a>	arrestin domain containing 1	protein_coding	protein_coding	1.40526	2.64865	7.9779e-09	3.03886e-08	Up in AAV	3.222	2.03	2.286	3.387	2.383	0.606	1.037	0.631	0.405	0.664
Ism1	<a href='https://www.ncbi.nlm.nih.gov/gene/?term=319909' target="_blank"> 319909 </a>	isthmin 1, angiogenesis inhibitor	protein_coding	protein_coding	1.40513	2.64841	7.34055e-06	1.9307e-05	Up in AAV	0.584	0.556	0.607	0.815	0.531	0.16	0.242	0.045	0.135	0.132
Gm15267	<a href='https://www.ncbi.nlm.nih.gov/gene/?term=100040394' target="_blank"> 100040394 </a>	predicted gene 15267	processed_pseudogene	processed_pseudogene	1.40333	2.64511	1.93267e-08	7.03956e-08	Up in AAV	7.498	7.863	6.486	9.451	6.754	1.361	1.474	1.834	1.545	2.396
Glipr1	<a href='https://www.ncbi.nlm.nih.gov/gene/?term=73690' target="_blank"> 73690 </a>	GLI pathogenesis-related 1 (glioma)	protein_coding	protein_coding	1.40151	2.64178	1.62869e-06	4.70705e-06	Up in AAV	4	2.425	3.645	6.056	3.2	0.77	1.713	0.553	0.777	0.556
Gm12854	<a href='https://www.ncbi.nlm.nih.gov/gene/?term=102637129' target="_blank"> 102637129 </a>	predicted gene 12854	processed_pseudogene	processed_pseudogene	1.40132	2.64142	0.000536272	0.00107446	Up in AAV	20.156	10.946	13.538	16.135	8.372	1.204	5.727	4.542	2.463	1.481
P2rx5	<a href='https://www.ncbi.nlm.nih.gov/gene/?term=94045' target="_blank"> 94045 </a>	purinergic receptor P2X, ligand-gated ion channel, 5	protein_coding	protein_coding	1.39964	2.63836	1.90817e-45	1.13446e-43	Up in AAV	10.063	9.106	9.605	10.99	9.095	2.532	2.648	2.568	1.874	2.008
Pde4dip	<a href='https://www.ncbi.nlm.nih.gov/gene/?term=83679' target="_blank"> 83679 </a>	phosphodiesterase 4D interacting protein (myomegalin)	protein_coding	protein_coding	1.39937	2.63786	5.57306e-49	3.92161e-47	Up in AAV	424.429	446.296	430.929	448.613	440.311	119.243	95.272	118.838	87.24	87.825
Gm42517	<a href='https://www.ncbi.nlm.nih.gov/gene/?term=115490131' target="_blank"> 115490131 </a>	predicted gene 42517			1.39876	2.63674	4.60826e-06	1.25208e-05	Up in AAV	1.334	2.145	1.835	1.412	1.223	0.281	0.639	0.313	0.335	0.465
Themis2	<a href='https://www.ncbi.nlm.nih.gov/gene/?term=230787' target="_blank"> 230787 </a>	thymocyte selection associated family member 2	protein_coding	protein_coding	1.39787	2.63513	4.72877e-11	2.32308e-10	Up in AAV	2.644	1.874	1.856	3.222	1.705	0.419	0.594	0.542	0.598	0.513
Dennd2d	<a href='https://www.ncbi.nlm.nih.gov/gene/?term=72121' target="_blank"> 72121 </a>	DENN/MADD domain containing 2D	processed_transcript	protein_coding	1.39641	2.63246	6.55693e-05	0.000150407	Up in AAV	0.524	0.287	0.412	0.396	0.267	0.051	0.062	0.066	0.042	0.075
Fibin	<a href='https://www.ncbi.nlm.nih.gov/gene/?term=67606' target="_blank"> 67606 </a>	fin bud initiation factor homolog (zebrafish)	protein_coding	protein_coding	1.39612	2.63192	2.931e-10	1.31768e-09	Up in AAV	13.729	15.645	24.836	25.166	8.29	3.642	4.177	4.845	4.214	4.039
Bst1	<a href='https://www.ncbi.nlm.nih.gov/gene/?term=12182' target="_blank"> 12182 </a>	bone marrow stromal cell antigen 1	processed_transcript	protein_coding	1.39584	2.63141	2.17345e-05	5.35224e-05	Up in AAV	3.061	1.84	1.784	3.034	0.995	0.586	1.187	0.781	0.515	0.255
Gm3671	<a href='https://www.ncbi.nlm.nih.gov/gene/?term=100042107' target="_blank"> 100042107 </a>	glyceraldehyde-3-phosphate dehydrogenase pseudogene	processed_pseudogene	processed_pseudogene	1.3955	2.63079	1.65063e-05	4.13254e-05	Up in AAV	1.604	0.99	2.053	2.257	1.405	0.519	0.421	0.303	0.332	0.406
Ttc14	<a href='https://www.ncbi.nlm.nih.gov/gene/?term=67120' target="_blank"> 67120 </a>	tetratricopeptide repeat domain 14	protein_coding	protein_coding	1.39511	2.63008	4.07101e-17	3.62935e-16	Up in AAV	5.605	6.038	7.526	7.816	8.631	2.472	2.24	2.355	2.544	1.959
Bend6	<a href='https://www.ncbi.nlm.nih.gov/gene/?term=320705' target="_blank"> 320705 </a>	BEN domain containing 6	protein_coding	protein_coding	1.39483	2.62957	2.70177e-05	6.56666e-05	Up in AAV	5.377	4.52	6.942	6.27	4.478	1.113	2.161	1.993	0.368	0.963
Rsrp1	<a href='https://www.ncbi.nlm.nih.gov/gene/?term=27981' target="_blank"> 27981 </a>	arginine/serine rich protein 1	retained_intron	protein_coding	1.39424	2.62851	0.000704838	0.00138589	Up in AAV	40.03	64.873	62.137	46.693	70.462	24.04	41.63	8.485	15.969	9.57
Wdr78	<a href='https://www.ncbi.nlm.nih.gov/gene/?term=NA' target="_blank"> NA </a>		retained_intron	protein_coding	1.39364	2.6274	0.000633619	0.00125432	Up in AAV	0.388	0.284	0.171	0.357	0.272	0.077	0.039	0.051	0.084	0.152
Entpd2	<a href='https://www.ncbi.nlm.nih.gov/gene/?term=12496' target="_blank"> 12496 </a>	ectonucleoside triphosphate diphosphohydrolase 2	protein_coding	protein_coding	1.3927	2.6257	1.11056e-17	1.04229e-16	Up in AAV	14.497	15.186	18.894	17.981	9.616	3.761	4.88	4.418	2.99	2.654
Fbf1	<a href='https://www.ncbi.nlm.nih.gov/gene/?term=217335' target="_blank"> 217335 </a>	Fas (TNFRSF6) binding factor 1	processed_transcript	protein_coding	1.3927	2.6257	1.50403e-35	5.42269e-34	Up in AAV	3.506	4.687	5.619	5.27	4.105	0.941	0.812	1.121	1.479	1.022
Plekha4	<a href='https://www.ncbi.nlm.nih.gov/gene/?term=69217' target="_blank"> 69217 </a>	pleckstrin homology domain containing, family A (phosphoinositide binding specific) member 4	protein_coding	protein_coding	1.39264	2.6256	1.56847e-08	5.77072e-08	Up in AAV	1.317	1.528	2.462	2.798	2.048	0.209	0.869	0.393	0.908	0.728
Rhoh	<a href='https://www.ncbi.nlm.nih.gov/gene/?term=74734' target="_blank"> 74734 </a>	ras homolog family member H	protein_coding	protein_coding	1.39231	2.62499	0.000146579	0.000319	Up in AAV	0.409	0.378	0.548	0.778	0.585	0.092	0.176	0.051	0.156	0.12
Hcn1	<a href='https://www.ncbi.nlm.nih.gov/gene/?term=15165' target="_blank"> 15165 </a>	hyperpolarization activated cyclic nucleotide gated potassium channel 1	protein_coding	protein_coding	1.3907	2.62207	0.00559104	0.00948952	Up in AAV	0.26	0.235	0.095	0.319	0.337	0.011	0.088	0.143	0.035	0.056
Dkk3	<a href='https://www.ncbi.nlm.nih.gov/gene/?term=50781' target="_blank"> 50781 </a>	dickkopf WNT signaling pathway inhibitor 3	protein_coding	protein_coding	1.3906	2.62188	1.75031e-12	9.94731e-12	Up in AAV	4.814	5.182	8.475	6.672	2.88	1.354	1.595	1.203	1.133	1.28
Cd300ld5	<a href='https://www.ncbi.nlm.nih.gov/gene/?term=100043125' target="_blank"> 100043125 </a>	CD300 molecule like family member D5			1.38971	2.62027	0.0361124	0.0534513	Not regulated	4.064	1.237	0.803	3.085	1.666	0.254	1.002	0	0.286	0.931
Gm8834	<a href='https://www.ncbi.nlm.nih.gov/gene/?term=667824' target="_blank"> 667824 </a>	glutathione S-transferase, mu 3 pseudogene			1.38954	2.61995	0.000359998	0.000742003	Up in AAV	3.039	2.941	2.198	2.715	2.063	1.183	0.392	0.825	0.174	0.482
Aopep	<a href='https://www.ncbi.nlm.nih.gov/gene/?term=72061' target="_blank"> 72061 </a>	aminopeptidase O			1.38921	2.61936	1.40107e-28	3.14938e-27	Up in AAV	78.73	51.372	70.039	83.25	65.079	17.739	19.582	14.525	14.658	15.016
Zfp57	<a href='https://www.ncbi.nlm.nih.gov/gene/?term=22715' target="_blank"> 22715 </a>	zinc finger protein 57	protein_coding	protein_coding	1.38906	2.61908	0.0195936	0.0303424	Up in AAV	0.219	0.318	0.594	0.278	0.869	0.213	0.221	0.028	0.164	0
Rpl7a-ps3	<a href='https://www.ncbi.nlm.nih.gov/gene/?term=268795' target="_blank"> 268795 </a>	ribosomal protein L7A, pseudogene 3	protein_coding	protein_coding	1.38789	2.61696	1.2395e-10	5.79229e-10	Up in AAV	5.636	5.594	7.824	6.835	4.626	1.346	1.265	2.35	1.224	1.171
Map3k8	<a href='https://www.ncbi.nlm.nih.gov/gene/?term=26410' target="_blank"> 26410 </a>	mitogen-activated protein kinase kinase kinase 8	protein_coding	protein_coding	1.38782	2.61683	1.92032e-08	6.99808e-08	Up in AAV	2.788	1.384	1.783	2.024	1.928	0.565	0.522	0.398	0.284	0.476
Dot1l	<a href='https://www.ncbi.nlm.nih.gov/gene/?term=208266' target="_blank"> 208266 </a>	DOT1-like, histone H3 methyltransferase (S. cerevisiae)	protein_coding	protein_coding	1.38772	2.61665	1.30345e-17	1.22019e-16	Up in AAV	3.886	3.226	5.253	4.522	5.901	1.025	1.094	0.933	0.836	0.956
Eif1-ps1	<a href='https://www.ncbi.nlm.nih.gov/gene/?term=100040439' target="_blank"> 100040439 </a>	eukaryotic translation initiation factor 1, pseudogene 1	processed_pseudogene	processed_pseudogene	1.3872	2.61571	7.86222e-07	2.36077e-06	Up in AAV	13.612	18.744	18.428	15.577	8.711	4.226	3.312	2.166	2.288	4.976
Asphd2	<a href='https://www.ncbi.nlm.nih.gov/gene/?term=72898' target="_blank"> 72898 </a>	aspartate beta-hydroxylase domain containing 2	protein_coding	protein_coding	1.38697	2.61528	9.27547e-06	2.40147e-05	Up in AAV	0.81	0.819	0.887	0.979	0.427	0.303	0.17	0.269	0.106	0.134
Morn4	<a href='https://www.ncbi.nlm.nih.gov/gene/?term=226123' target="_blank"> 226123 </a>	MORN repeat containing 4	protein_coding	protein_coding	1.38661	2.61463	3.68312e-05	8.77611e-05	Up in AAV	0.816	0.855	0.898	0.53	0.756	0.24	0.126	0.111	0.182	0.275
Sh3tc1	<a href='https://www.ncbi.nlm.nih.gov/gene/?term=231147' target="_blank"> 231147 </a>	SH3 domain and tetratricopeptide repeats 1	protein_coding	protein_coding	1.38628	2.61404	4.35196e-18	4.24586e-17	Up in AAV	2.829	3.055	4.014	5.097	2.517	0.694	1.046	0.981	0.658	0.63
Slc22a1	<a href='https://www.ncbi.nlm.nih.gov/gene/?term=20517' target="_blank"> 20517 </a>	solute carrier family 22 (organic cation transporter), member 1	protein_coding	protein_coding	1.38612	2.61375	0.000484112	0.000978571	Up in AAV	6.234	4.694	9.692	6.755	8.659	0.456	3.303	2.136	1.42	1.445
Tex9	<a href='https://www.ncbi.nlm.nih.gov/gene/?term=21778' target="_blank"> 21778 </a>	testis expressed gene 9	nonsense_mediated_decay	protein_coding	1.38607	2.61365	7.56178e-06	1.98459e-05	Up in AAV	0.644	0.514	0.718	0.985	0.504	0.69	0.26	0.059	0.247	0.174
Tctn1	<a href='https://www.ncbi.nlm.nih.gov/gene/?term=654470' target="_blank"> 654470 </a>	tectonic family member 1	nonsense_mediated_decay	protein_coding	1.38547	2.61256	5.29231e-17	4.66351e-16	Up in AAV	1.656	2.07	1.45	2.125	1.159	0.279	0.473	0.366	0.847	0.179
Cd300ld4	<a href='https://www.ncbi.nlm.nih.gov/gene/?term=100043123' target="_blank"> 100043123 </a>	CD300 molecule like family member D4			1.38463	2.61105	0.0212959	0.0327384	Up in AAV	1.825	1.066	1.407	0.983	0.759	0.42	0	0.693	0.22	0.104
Ptges	<a href='https://www.ncbi.nlm.nih.gov/gene/?term=64292' target="_blank"> 64292 </a>	prostaglandin E synthase	protein_coding	protein_coding	1.3842	2.61027	4.66726e-06	1.26716e-05	Up in AAV	1.068	0.363	0.532	0.609	0.756	0.177	0.301	0.072	0.249	0.1
Numbl	<a href='https://www.ncbi.nlm.nih.gov/gene/?term=18223' target="_blank"> 18223 </a>	numb-like	processed_transcript	protein_coding	1.38343	2.60888	1.28853e-22	1.84914e-21	Up in AAV	4.497	3.904	4.776	5.585	3.286	1.301	1.739	1.246	1.862	0.887
Acsl6	<a href='https://www.ncbi.nlm.nih.gov/gene/?term=216739' target="_blank"> 216739 </a>	acyl-CoA synthetase long-chain family member 6	protein_coding	protein_coding	1.3833	2.60864	4.12144e-15	3.02129e-14	Up in AAV	6.828	8.016	5.477	5.966	4.811	1.756	1.385	1.911	1.1	0.777
Atg16l2	<a href='https://www.ncbi.nlm.nih.gov/gene/?term=73683' target="_blank"> 73683 </a>	autophagy related 16-like 2 (S. cerevisiae)	nonsense_mediated_decay	protein_coding	1.38281	2.60776	1.83378e-10	8.42349e-10	Up in AAV	3.665	2.547	4.849	4.155	5.6	0.918	0.757	2.315	0.654	0.487
D830024N08Rik	<a href='https://www.ncbi.nlm.nih.gov/gene/?term=105246804' target="_blank"> 105246804 </a>	RIKEN cDNA D830024N08 gene			1.38122	2.60489	7.37155e-24	1.15829e-22	Up in AAV	3.139	3.006	3.258	3.069	3.011	0.73	0.796	0.95	0.599	0.682
Psat1	<a href='https://www.ncbi.nlm.nih.gov/gene/?term=107272' target="_blank"> 107272 </a>	phosphoserine aminotransferase 1	protein_coding	protein_coding	1.38049	2.60357	6.5992e-07	1.99842e-06	Up in AAV	10.107	4.247	6.538	9.924	5.125	2.752	2.491	1.324	1.063	1.038
Filip1l	<a href='https://www.ncbi.nlm.nih.gov/gene/?term=78749' target="_blank"> 78749 </a>	filamin A interacting protein 1-like	protein_coding	protein_coding	1.3799	2.6025	7.32792e-37	2.80891e-35	Up in AAV	11.888	11.303	14.275	14.94	14.208	3.857	3.456	3.105	2.803	2.929
Samd9l	<a href='https://www.ncbi.nlm.nih.gov/gene/?term=209086' target="_blank"> 209086 </a>	sterile alpha motif domain containing 9-like	protein_coding	protein_coding	1.37905	2.60096	2.58018e-21	3.33774e-20	Up in AAV	6.519	5.242	8.213	8.112	6.107	1.469	1.68	1.73	1.87	1.311
Sugct	<a href='https://www.ncbi.nlm.nih.gov/gene/?term=192136' target="_blank"> 192136 </a>	succinyl-CoA glutarate-CoA transferase	protein_coding	protein_coding	1.37894	2.60077	2.30581e-05	5.65332e-05	Up in AAV	0.91	1.783	0.889	1.245	0.807	0.172	0.345	0.267	0.156	0.284
Krt18	<a href='https://www.ncbi.nlm.nih.gov/gene/?term=16668' target="_blank"> 16668 </a>	keratin 18	protein_coding	protein_coding	1.37894	2.60077	0.000186313	0.000399386	Up in AAV	3.473	1.21	2.515	3.361	2.314	0.723	0.942	0.209	0.846	0.421
H2-Ob	<a href='https://www.ncbi.nlm.nih.gov/gene/?term=15002' target="_blank"> 15002 </a>	histocompatibility 2, O region beta locus	protein_coding	protein_coding	1.37851	2.59999	4.12928e-07	1.28245e-06	Up in AAV	0.61	0.745	0.932	1.022	0.824	0.179	0.209	0.185	0.132	0.124
Erc2	<a href='https://www.ncbi.nlm.nih.gov/gene/?term=238988' target="_blank"> 238988 </a>	ELKS/RAB6-interacting/CAST family member 2	protein_coding	protein_coding	1.37762	2.59839	2.18441e-08	7.90707e-08	Up in AAV	2.039	1.23	1.142	1.524	0.811	0.666	0.744	0.649	0.697	0.59
Ggt7	<a href='https://www.ncbi.nlm.nih.gov/gene/?term=207182' target="_blank"> 207182 </a>	gamma-glutamyltransferase 7	protein_coding	protein_coding	1.37568	2.59491	1.69007e-06	4.86997e-06	Up in AAV	0.576	0.608	1.307	0.89	0.735	0.23	0.184	0.195	0.103	0.142
Ccr5	<a href='https://www.ncbi.nlm.nih.gov/gene/?term=12774' target="_blank"> 12774 </a>	chemokine (C-C motif) receptor 5	protein_coding	protein_coding	1.37473	2.5932	0.0207482	0.0319774	Up in AAV	4.337	2.406	3.185	9.983	2.702	0.09	0.182	0.524	0.465	0.671
Gm10134	<a href='https://www.ncbi.nlm.nih.gov/gene/?term=100038637' target="_blank"> 100038637 </a>	predicted gene 10134	protein_coding	protein_coding	1.37405	2.59197	1.1689e-06	3.43963e-06	Up in AAV	1.308	1.364	1.29	1.477	0.656	0.289	0.373	0.274	0.291	0.182
Map3k20	<a href='https://www.ncbi.nlm.nih.gov/gene/?term=65964' target="_blank"> 65964 </a>	mitogen-activated protein kinase kinase kinase 20			1.37333	2.59068	1.51666e-74	3.15596e-72	Up in AAV	44.114	43.612	48.208	49.5	46.256	14.037	12.309	11.346	10.559	10.622
Cep164	<a href='https://www.ncbi.nlm.nih.gov/gene/?term=214552' target="_blank"> 214552 </a>	centrosomal protein 164	protein_coding	protein_coding	1.3724	2.58902	3.21231e-25	5.56367e-24	Up in AAV	2.863	2.31	3.258	2.792	3.133	0.927	0.71	0.664	0.46	0.431
Mn1	<a href='https://www.ncbi.nlm.nih.gov/gene/?term=433938' target="_blank"> 433938 </a>	meningioma 1	processed_transcript	protein_coding	1.3723	2.58883	2.02503e-15	1.53229e-14	Up in AAV	3.679	4.498	4.859	3.425	3.225	2.139	1.652	0.806	0.933	0.631
Gpr141	<a href='https://www.ncbi.nlm.nih.gov/gene/?term=353346' target="_blank"> 353346 </a>	G protein-coupled receptor 141	protein_coding	protein_coding	1.37205	2.58838	0.00509499	0.00870847	Up in AAV	0.703	0.338	0.357	0.171	0.171	0.129	0.091	0.133	0.042	0.042
Abcg3	<a href='https://www.ncbi.nlm.nih.gov/gene/?term=27405' target="_blank"> 27405 </a>	ATP binding cassette subfamily G member 3	protein_coding	protein_coding	1.37195	2.5882	0.000133517	0.000292585	Up in AAV	0.296	0.292	0.391	0.434	0.257	0.137	0.081	0.049	0.08	0.044
Cdc7	<a href='https://www.ncbi.nlm.nih.gov/gene/?term=12545' target="_blank"> 12545 </a>	cell division cycle 7 (S. cerevisiae)	protein_coding	protein_coding	1.37147	2.58734	0.000507825	0.00102267	Up in AAV	0.344	0.3	0.562	0.581	0.421	0.131	0.155	0.068	0.134	0.024
Prrc2c	<a href='https://www.ncbi.nlm.nih.gov/gene/?term=226562' target="_blank"> 226562 </a>	proline-rich coiled-coil 2C	protein_coding	protein_coding	1.37089	2.5863	2.20921e-48	1.52509e-46	Up in AAV	8.092	9.008	9.418	8.668	9.355	2.513	1.809	3.028	1.768	1.969
2200002D01Rik	<a href='https://www.ncbi.nlm.nih.gov/gene/?term=72275' target="_blank"> 72275 </a>	RIKEN cDNA 2200002D01 gene	protein_coding	protein_coding	1.37084	2.58621	0.0010605	0.0020336	Up in AAV	7.433	1.715	2.956	8.008	3.597	1.442	1.688	0.898	1.288	0.663
Bnc2	<a href='https://www.ncbi.nlm.nih.gov/gene/?term=242509' target="_blank"> 242509 </a>	basonuclin 2	protein_coding	protein_coding	1.36994	2.5846	1.88798e-06	5.41026e-06	Up in AAV	0.564	0.911	0.645	0.637	0.473	0.081	0.17	0.36	0.111	0.076
Igsf6	<a href='https://www.ncbi.nlm.nih.gov/gene/?term=80719' target="_blank"> 80719 </a>	immunoglobulin superfamily, member 6	protein_coding	protein_coding	1.36904	2.58299	2.45323e-06	6.92246e-06	Up in AAV	2.994	1.916	2.007	3.612	1.104	0.455	0.642	0.748	0.47	0.384
Notch2	<a href='https://www.ncbi.nlm.nih.gov/gene/?term=18129' target="_blank"> 18129 </a>	notch 2	protein_coding	protein_coding	1.36858	2.58217	6.44221e-52	5.12772e-50	Up in AAV	2.897	3.015	3.484	3.027	2.53	0.854	0.853	0.622	0.678	0.621
Cyth4	<a href='https://www.ncbi.nlm.nih.gov/gene/?term=72318' target="_blank"> 72318 </a>	cytohesin 4	protein_coding	protein_coding	1.36799	2.5811	4.80105e-13	2.88024e-12	Up in AAV	6.308	5.585	6.006	9.438	5.21	1.3	2.211	1.295	2.109	1.107
Prdm15	<a href='https://www.ncbi.nlm.nih.gov/gene/?term=114604' target="_blank"> 114604 </a>	PR domain containing 15	protein_coding	protein_coding	1.36628	2.57806	2.60645e-13	1.60599e-12	Up in AAV	0.941	1.535	1.092	1.052	1.183	0.257	0.543	0.187	0.171	0.43
Rubcnl	<a href='https://www.ncbi.nlm.nih.gov/gene/?term=271221' target="_blank"> 271221 </a>	RUN and cysteine rich domain containing beclin 1 interacting protein like			1.36537	2.57643	7.91878e-06	2.0712e-05	Up in AAV	0.667	0.838	0.684	1.133	0.588	0.118	0.179	0.131	0.209	0.282
Zfp365	<a href='https://www.ncbi.nlm.nih.gov/gene/?term=216049' target="_blank"> 216049 </a>	zinc finger protein 365	protein_coding	protein_coding	1.36533	2.57635	5.58589e-08	1.92396e-07	Up in AAV	0.719	0.496	0.668	0.959	0.554	0.163	0.197	0.426	0.153	0.202
Inha	<a href='https://www.ncbi.nlm.nih.gov/gene/?term=16322' target="_blank"> 16322 </a>	inhibin alpha	protein_coding	protein_coding	1.36477	2.57535	1.54093e-06	4.47204e-06	Up in AAV	1.412	1.13	1.419	1.301	1.769	0.367	0.411	0.415	0.352	0.308
C1qb	<a href='https://www.ncbi.nlm.nih.gov/gene/?term=12260' target="_blank"> 12260 </a>	complement component 1, q subcomponent, beta polypeptide	protein_coding	protein_coding	1.364	2.57397	1.19707e-12	6.90284e-12	Up in AAV	133.61	102.004	113.051	153.158	76.657	23.974	45.851	30.447	21.762	23.211
Rpgrip1l	<a href='https://www.ncbi.nlm.nih.gov/gene/?term=244585' target="_blank"> 244585 </a>	Rpgrip1-like	protein_coding	protein_coding	1.36363	2.57332	1.60611e-17	1.4939e-16	Up in AAV	1.741	2.492	2.199	1.498	1.265	0.921	0.885	0.451	0.292	0.801
Cep135	<a href='https://www.ncbi.nlm.nih.gov/gene/?term=381644' target="_blank"> 381644 </a>	centrosomal protein 135	retained_intron	protein_coding	1.3633	2.57273	1.44774e-21	1.91013e-20	Up in AAV	1.501	1.391	1.98	1.98	1.641	0.525	0.436	0.387	0.339	0.404
Gm50010	<a href='https://www.ncbi.nlm.nih.gov/gene/?term=NA' target="_blank"> NA </a>				1.36253	2.57135	7.30121e-05	0.000166275	Up in AAV	1.172	1.429	1.572	1.163	1.509	0.268	0.415	0.269	0.585	0.145
Acad12	<a href='https://www.ncbi.nlm.nih.gov/gene/?term=338350' target="_blank"> 338350 </a>	acyl-Coenzyme A dehydrogenase family, member 12	protein_coding	protein_coding	1.36186	2.57016	9.50093e-29	2.17254e-27	Up in AAV	22.899	34.25	29.215	26.066	21.767	7.686	6.066	7.421	5.356	6.025
Gm14548	<a href='https://www.ncbi.nlm.nih.gov/gene/?term=NA' target="_blank"> NA </a>		protein_coding	protein_coding	1.36047	2.56768	0.00212639	0.00388668	Up in AAV	1.005	0.46	0.368	0.985	0.266	0.179	0.17	0.103	0.105	0.173
Golgb1	<a href='https://www.ncbi.nlm.nih.gov/gene/?term=224139' target="_blank"> 224139 </a>	golgi autoantigen, golgin subfamily b, macrogolgin 1	protein_coding	protein_coding	1.3599	2.56668	1.23251e-23	1.90379e-22	Up in AAV	8	8.174	8.762	8.44	8.6	2.768	1.476	2.113	2.276	2.011
Skap2	<a href='https://www.ncbi.nlm.nih.gov/gene/?term=54353' target="_blank"> 54353 </a>	src family associated phosphoprotein 2	protein_coding	protein_coding	1.35972	2.56636	6.16379e-31	1.60899e-29	Up in AAV	17.12	11.061	15.273	16.288	11.143	3.204	3.346	3.134	2.397	2.386
Slx4	<a href='https://www.ncbi.nlm.nih.gov/gene/?term=52864' target="_blank"> 52864 </a>	SLX4 structure-specific endonuclease subunit homolog (S. cerevisiae)	nonsense_mediated_decay	protein_coding	1.35867	2.56449	2.51415e-11	1.27822e-10	Up in AAV	2.297	2.309	2.849	2.64	2.842	1.13	0.889	0.534	0.774	0.329
AW011738	<a href='https://www.ncbi.nlm.nih.gov/gene/?term=100382' target="_blank"> 100382 </a>	expressed sequence AW011738	protein_coding	protein_coding	1.35846	2.56412	4.22362e-15	3.09152e-14	Up in AAV	6.286	5.404	6.532	5.623	7.346	2.24	1.613	1.278	1.466	1.587
Lonp1	<a href='https://www.ncbi.nlm.nih.gov/gene/?term=74142' target="_blank"> 74142 </a>	lon peptidase 1, mitochondrial	protein_coding	protein_coding	1.3581	2.56347	3.16891e-50	2.34306e-48	Up in AAV	82.581	64.974	80.533	94.783	73.749	21.853	19.393	21.114	17.473	18.275
Kbtbd11	<a href='https://www.ncbi.nlm.nih.gov/gene/?term=74901' target="_blank"> 74901 </a>	kelch repeat and BTB (POZ) domain containing 11	protein_coding	protein_coding	1.358	2.56329	7.96614e-11	3.80192e-10	Up in AAV	1.127	1.788	1.858	2.086	1.106	0.28	0.434	0.432	0.197	0.476
Mthfsd	<a href='https://www.ncbi.nlm.nih.gov/gene/?term=234814' target="_blank"> 234814 </a>	methenyltetrahydrofolate synthetase domain containing	processed_transcript	protein_coding	1.35686	2.56127	6.15777e-31	1.60899e-29	Up in AAV	6.558	9.313	7.709	9.726	7.113	2.159	2.18	2.366	1.885	1.969
Thbs3	<a href='https://www.ncbi.nlm.nih.gov/gene/?term=21827' target="_blank"> 21827 </a>	thrombospondin 3	protein_coding	protein_coding	1.35629	2.56025	5.7105e-24	9.0216e-23	Up in AAV	5.194	4.338	4.149	4.242	3.457	1.007	1.473	0.899	1.181	1.335
Mmp23	<a href='https://www.ncbi.nlm.nih.gov/gene/?term=26561' target="_blank"> 26561 </a>	matrix metallopeptidase 23	protein_coding	protein_coding	1.35566	2.55914	2.67984e-15	1.9987e-14	Up in AAV	16.546	11.625	15.994	19.551	13.301	3.482	5.716	3.48	3.098	3.085
Snai1	<a href='https://www.ncbi.nlm.nih.gov/gene/?term=20613' target="_blank"> 20613 </a>	snail family zinc finger 1	protein_coding	protein_coding	1.35562	2.55907	1.37568e-10	6.39583e-10	Up in AAV	3.042	2.58	3.405	3.228	2.523	1.073	1.172	0.465	0.688	0.573
Casp1	<a href='https://www.ncbi.nlm.nih.gov/gene/?term=12362' target="_blank"> 12362 </a>	caspase 1	protein_coding	protein_coding	1.35554	2.55893	8.43095e-08	2.83549e-07	Up in AAV	3.523	2.734	3.326	4.578	2.504	0.533	1.403	0.745	0.499	0.956
Ust	<a href='https://www.ncbi.nlm.nih.gov/gene/?term=338362' target="_blank"> 338362 </a>	uronyl-2-sulfotransferase	protein_coding	protein_coding	1.35495	2.55789	2.23258e-13	1.38264e-12	Up in AAV	1.489	1.785	2.02	1.67	1.035	0.32	0.447	0.48	0.371	0.331
Rps3a3	<a href='https://www.ncbi.nlm.nih.gov/gene/?term=668144' target="_blank"> 668144 </a>	ribosomal protein S3A3	processed_pseudogene	processed_pseudogene	1.35485	2.5577	9.45069e-15	6.64377e-14	Up in AAV	7.262	7.881	8.642	9.68	5.797	2.455	2.111	1.19	1.508	1.862
Ccl9	<a href='https://www.ncbi.nlm.nih.gov/gene/?term=20308' target="_blank"> 20308 </a>	chemokine (C-C motif) ligand 9	protein_coding	protein_coding	1.35461	2.55729	0.000653161	0.0012902	Up in AAV	47.679	25.693	36.98	32.92	12.786	7.587	11.708	13.66	2.717	5.211
Aox1	<a href='https://www.ncbi.nlm.nih.gov/gene/?term=11761' target="_blank"> 11761 </a>	aldehyde oxidase 1	protein_coding	protein_coding	1.35396	2.55613	5.78765e-17	5.08155e-16	Up in AAV	8.953	8.735	10.844	11.739	9.812	3.164	1.674	3.094	2.016	2.232
Plxna2	<a href='https://www.ncbi.nlm.nih.gov/gene/?term=18845' target="_blank"> 18845 </a>	plexin A2	retained_intron	protein_coding	1.35359	2.55547	1.01008e-21	1.3498e-20	Up in AAV	5.832	7.64	8.085	6.05	6.948	1.735	1.832	1.998	1.524	1.196
Zfp658	<a href='https://www.ncbi.nlm.nih.gov/gene/?term=210104' target="_blank"> 210104 </a>	zinc finger protein 658	protein_coding	protein_coding	1.35325	2.55486	1.7454e-06	5.02243e-06	Up in AAV	0.491	0.667	0.633	0.761	0.506	0.132	0.248	0.11	0.133	0.111
Bicdl1	<a href='https://www.ncbi.nlm.nih.gov/gene/?term=75665' target="_blank"> 75665 </a>	BICD family like cargo adaptor 1			1.35202	2.55269	1.53369e-12	8.75379e-12	Up in AAV	2.342	2.512	3.309	2.78	2.484	0.519	1.02	1.023	0.595	0.646
Gm12366	<a href='https://www.ncbi.nlm.nih.gov/gene/?term=620559' target="_blank"> 620559 </a>	ribosomal protein S2 pseudogene	processed_pseudogene	processed_pseudogene	1.35149	2.55175	4.7822e-19	5.04034e-18	Up in AAV	13.582	12.327	15.842	14.929	8.998	3.634	3.37	2.693	3.798	2.959
Tbc1d9	<a href='https://www.ncbi.nlm.nih.gov/gene/?term=71310' target="_blank"> 71310 </a>	TBC1 domain family, member 9	protein_coding	protein_coding	1.35056	2.55011	1.04627e-19	1.1723e-18	Up in AAV	2.123	2.08	2.599	1.91	1.892	0.492	0.631	0.586	0.446	0.44
Greb1l	<a href='https://www.ncbi.nlm.nih.gov/gene/?term=381157' target="_blank"> 381157 </a>	growth regulation by estrogen in breast cancer-like	retained_intron	protein_coding	1.35047	2.54995	0.000150266	0.000326634	Up in AAV	0.23	0.095	0.17	0.235	0.113	0.076	0.04	0.028	0.024	0.031
Shisa4	<a href='https://www.ncbi.nlm.nih.gov/gene/?term=77552' target="_blank"> 77552 </a>	shisa family member 4	protein_coding	protein_coding	1.35046	2.54994	5.04832e-08	1.74995e-07	Up in AAV	9.745	4.991	7.418	9.935	6.792	3.286	2.638	1.414	1.14	1.74
Aldh18a1	<a href='https://www.ncbi.nlm.nih.gov/gene/?term=56454' target="_blank"> 56454 </a>	aldehyde dehydrogenase 18 family, member A1	protein_coding	protein_coding	1.35044	2.5499	1.39158e-15	1.07078e-14	Up in AAV	8.306	5.095	9.097	8.849	6.282	1.875	2.753	1.389	1.552	2.79
Traf3	<a href='https://www.ncbi.nlm.nih.gov/gene/?term=22031' target="_blank"> 22031 </a>	TNF receptor-associated factor 3	protein_coding	protein_coding	1.35013	2.54935	3.05104e-17	2.74499e-16	Up in AAV	5.025	4.349	5.472	5.928	6.586	1.543	2.034	1.216	1.584	1.237
Gm13882	<a href='https://www.ncbi.nlm.nih.gov/gene/?term=100043349' target="_blank"> 100043349 </a>	glyceraldehyde-3-phosphate dehydrogenase pseudogene	processed_pseudogene	processed_pseudogene	1.3498	2.54877	2.33863e-11	1.19273e-10	Up in AAV	5.708	4.002	4.442	5.744	3.727	1.499	0.963	1.296	1.073	1.044
Rassf2	<a href='https://www.ncbi.nlm.nih.gov/gene/?term=215653' target="_blank"> 215653 </a>	Ras association (RalGDS/AF-6) domain family member 2	protein_coding	protein_coding	1.34957	2.54836	4.28686e-13	2.58668e-12	Up in AAV	6.972	7.662	7.063	5.425	4.554	1.888	2.156	1.636	1.344	0.785
Gm8349	<a href='https://www.ncbi.nlm.nih.gov/gene/?term=666891' target="_blank"> 666891 </a>	glyceraldehyde-3-phosphate dehydrogenase pseudogene	processed_pseudogene	processed_pseudogene	1.34947	2.54819	3.78394e-08	1.3305e-07	Up in AAV	7.385	4.665	4.886	4.819	3.487	1.297	1.788	1.389	0.781	0.98
Robo1	<a href='https://www.ncbi.nlm.nih.gov/gene/?term=19876' target="_blank"> 19876 </a>	roundabout guidance receptor 1	protein_coding	protein_coding	1.34928	2.54786	5.09541e-11	2.49394e-10	Up in AAV	0.514	0.752	0.79	0.633	0.596	0.179	0.145	0.17	0.205	0.101
Rpsa-ps9	<a href='https://www.ncbi.nlm.nih.gov/gene/?term=665412' target="_blank"> 665412 </a>	ribosomal protein SA, pseudogene 9	processed_pseudogene	processed_pseudogene	1.34894	2.54725	1.78234e-11	9.15431e-11	Up in AAV	9.07	11.038	10.503	10.608	6.341	2.71	3.569	1.775	2.147	1.539
Gm15793	<a href='https://www.ncbi.nlm.nih.gov/gene/?term=102640707' target="_blank"> 102640707 </a>	predicted gene 15793	processed_pseudogene	processed_pseudogene	1.34866	2.54676	3.07856e-08	1.09425e-07	Up in AAV	10.097	9.135	10.699	10.668	5.919	1.875	3.068	1.383	1.884	2.932
Marchf1	<a href='https://www.ncbi.nlm.nih.gov/gene/?term=72925' target="_blank"> 72925 </a>	membrane associated ring-CH-type finger 1			1.34836	2.54623	8.12689e-05	0.000183729	Up in AAV	4.3	2.369	2.749	3.692	1.819	0.517	0.635	1.635	0.501	0.564
Scml4	<a href='https://www.ncbi.nlm.nih.gov/gene/?term=268297' target="_blank"> 268297 </a>	Scm polycomb group protein like 4	protein_coding	protein_coding	1.34818	2.54591	1.62258e-06	4.69216e-06	Up in AAV	0.947	0.969	1.644	1.613	1.465	0.242	0.491	0.315	0.404	0.145
Tlr9	<a href='https://www.ncbi.nlm.nih.gov/gene/?term=81897' target="_blank"> 81897 </a>	toll-like receptor 9	protein_coding	protein_coding	1.34706	2.54393	3.33422e-06	9.23839e-06	Up in AAV	0.665	0.619	0.634	1.102	0.526	0.132	0.276	0.159	0.196	0.11
Iigp1	<a href='https://www.ncbi.nlm.nih.gov/gene/?term=60440' target="_blank"> 60440 </a>	interferon inducible GTPase 1	protein_coding	protein_coding	1.34694	2.54372	5.34946e-11	2.60864e-10	Up in AAV	72.066	61.225	48.227	93.149	79.845	13.836	16.508	23.322	17.533	17.294
Sulf1	<a href='https://www.ncbi.nlm.nih.gov/gene/?term=240725' target="_blank"> 240725 </a>	sulfatase 1	protein_coding	protein_coding	1.34583	2.54177	2.51321e-19	2.73394e-18	Up in AAV	13.434	12.145	18.31	16.847	9.377	3.267	4.284	3.389	3.287	2.333
Eif2ak2	<a href='https://www.ncbi.nlm.nih.gov/gene/?term=19106' target="_blank"> 19106 </a>	eukaryotic translation initiation factor 2-alpha kinase 2	protein_coding	protein_coding	1.34538	2.54097	1.17849e-15	9.13564e-15	Up in AAV	6.764	4.75	7.09	7.031	7.375	1.305	1.772	1.56	1.603	1.351
Anln	<a href='https://www.ncbi.nlm.nih.gov/gene/?term=68743' target="_blank"> 68743 </a>	anillin, actin binding protein	protein_coding	protein_coding	1.34526	2.54076	2.74458e-05	6.66514e-05	Up in AAV	0.85	0.348	1.407	0.972	0.98	0.183	0.313	0.3	0.123	0.129
Dna2	<a href='https://www.ncbi.nlm.nih.gov/gene/?term=327762' target="_blank"> 327762 </a>	DNA replication helicase/nuclease 2	protein_coding	protein_coding	1.34485	2.54004	2.00144e-05	4.96474e-05	Up in AAV	0.398	0.27	0.444	0.758	0.46	0.058	0.143	0.083	0.099	0.097
Slc6a9	<a href='https://www.ncbi.nlm.nih.gov/gene/?term=14664' target="_blank"> 14664 </a>	solute carrier family 6 (neurotransmitter transporter, glycine), member 9	protein_coding	protein_coding	1.34432	2.53911	3.45274e-10	1.54509e-09	Up in AAV	2.235	0.99	1.567	1.673	1.194	0.452	0.335	0.426	0.298	0.365
Hspa1l	<a href='https://www.ncbi.nlm.nih.gov/gene/?term=15482' target="_blank"> 15482 </a>	heat shock protein 1-like	protein_coding	protein_coding	1.34267	2.5362	2.88972e-10	1.30107e-09	Up in AAV	12.211	7.077	8.908	12.924	13.704	3.853	2.312	2.991	2.353	2.297
Smg9	<a href='https://www.ncbi.nlm.nih.gov/gene/?term=71997' target="_blank"> 71997 </a>	SMG9 nonsense mediated mRNA decay factor	retained_intron	protein_coding	1.33889	2.52956	6.19354e-16	4.94059e-15	Up in AAV	4.019	4.147	4.624	4.79	3.894	0.845	1.842	1.073	1.196	1.234
Pak1	<a href='https://www.ncbi.nlm.nih.gov/gene/?term=18479' target="_blank"> 18479 </a>	p21 (RAC1) activated kinase 1	protein_coding	protein_coding	1.33879	2.52939	1.33619e-16	1.12828e-15	Up in AAV	2.093	2.135	2.781	2.029	1.419	0.518	0.82	0.358	0.357	0.349
Nup210	<a href='https://www.ncbi.nlm.nih.gov/gene/?term=54563' target="_blank"> 54563 </a>	nucleoporin 210	protein_coding	protein_coding	1.33812	2.52821	4.2471e-09	1.67788e-08	Up in AAV	0.696	0.888	1.25	0.879	1.282	0.187	0.293	0.174	0.126	0.872
Irf5	<a href='https://www.ncbi.nlm.nih.gov/gene/?term=27056' target="_blank"> 27056 </a>	interferon regulatory factor 5	protein_coding	protein_coding	1.33561	2.52382	1.01097e-16	8.6419e-16	Up in AAV	4.992	4.324	4.87	4.892	3.331	0.973	1.553	1.15	0.924	1.165
Kcnk6	<a href='https://www.ncbi.nlm.nih.gov/gene/?term=52150' target="_blank"> 52150 </a>	potassium inwardly-rectifying channel, subfamily K, member 6	protein_coding	protein_coding	1.33268	2.5187	1.47752e-17	1.37694e-16	Up in AAV	1.899	2.167	2.217	2.364	1.387	0.562	0.596	0.539	0.461	0.323
Slc16a14	<a href='https://www.ncbi.nlm.nih.gov/gene/?term=71781' target="_blank"> 71781 </a>	solute carrier family 16 (monocarboxylic acid transporters), member 14	protein_coding	protein_coding	1.33228	2.51801	0.0182505	0.0284135	Up in AAV	0.434	0.405	0.427	0.548	0.149	0.032	0.049	0.274	0.043	0.042
Xpo6	<a href='https://www.ncbi.nlm.nih.gov/gene/?term=74204' target="_blank"> 74204 </a>	exportin 6	protein_coding	protein_coding	1.33219	2.51785	6.96829e-15	4.97306e-14	Up in AAV	4.377	4.065	4.433	4.525	5.875	0.972	1.086	1.035	1.071	1.119
Trps1	<a href='https://www.ncbi.nlm.nih.gov/gene/?term=83925' target="_blank"> 83925 </a>	transcriptional repressor GATA binding 1	protein_coding	protein_coding	1.33072	2.51528	1.82724e-16	1.52963e-15	Up in AAV	1.261	1.465	1.564	1.527	1.724	0.451	0.426	0.418	0.427	0.339
Cntrl	<a href='https://www.ncbi.nlm.nih.gov/gene/?term=26920' target="_blank"> 26920 </a>	centriolin	protein_coding	protein_coding	1.3303	2.51456	2.09591e-20	2.51062e-19	Up in AAV	2.089	1.997	2.248	2.862	1.782	1.104	0.655	0.313	0.816	0.542
Gm12397	<a href='https://www.ncbi.nlm.nih.gov/gene/?term=100039668' target="_blank"> 100039668 </a>	lysine (K)-specific demethylase 2B pseudogene	processed_pseudogene	processed_pseudogene	1.32756	2.50978	0.000185763	0.000398325	Up in AAV	2.164	2.901	4.022	2.909	1.869	0.987	0.731	0.159	0.713	0.773
Ppp4r1l-ps	<a href='https://www.ncbi.nlm.nih.gov/gene/?term=100043911' target="_blank"> 100043911 </a>	protein phosphatase 4, regulatory subunit 1-like, pseudogene	processed_transcript	transcribed_unprocessed_pseudogene	1.32737	2.50944	6.51357e-13	3.85991e-12	Up in AAV	2.277	1.753	2.966	2.394	2.853	0.838	0.867	0.898	0.961	1.049
Amz1	<a href='https://www.ncbi.nlm.nih.gov/gene/?term=231842' target="_blank"> 231842 </a>	archaelysin family metallopeptidase 1	processed_transcript	protein_coding	1.32734	2.50939	0.000191447	0.000409307	Up in AAV	0.366	0.408	0.525	0.499	0.664	0.146	0.197	0.098	0.177	0.432
Lyz2	<a href='https://www.ncbi.nlm.nih.gov/gene/?term=17105' target="_blank"> 17105 </a>	lysozyme 2	protein_coding	protein_coding	1.3267	2.50828	6.36285e-12	3.41242e-11	Up in AAV	434.407	297.709	360.569	497.133	242.425	83.925	142.619	78.469	69.035	68.059
Peli3	<a href='https://www.ncbi.nlm.nih.gov/gene/?term=240518' target="_blank"> 240518 </a>	pellino 3	protein_coding	protein_coding	1.32657	2.50806	1.03056e-10	4.85483e-10	Up in AAV	1.298	1.072	1.63	0.983	0.993	0.337	0.269	0.264	0.241	0.163
Abcc5	<a href='https://www.ncbi.nlm.nih.gov/gene/?term=27416' target="_blank"> 27416 </a>	ATP-binding cassette, sub-family C (CFTR/MRP), member 5	protein_coding	protein_coding	1.32596	2.50699	5.37891e-18	5.21286e-17	Up in AAV	9.9	5.957	10.173	11.755	11.865	3.27	1.976	2.139	2.535	2.817
Rps6ka2	<a href='https://www.ncbi.nlm.nih.gov/gene/?term=20112' target="_blank"> 20112 </a>	ribosomal protein S6 kinase, polypeptide 2	protein_coding	protein_coding	1.3243	2.50412	8.24069e-15	5.83822e-14	Up in AAV	10.829	14.593	18.132	15.708	16.347	4.312	4.958	2.799	3.928	3.285
Plxnc1	<a href='https://www.ncbi.nlm.nih.gov/gene/?term=54712' target="_blank"> 54712 </a>	plexin C1	protein_coding	protein_coding	1.32417	2.50389	9.69511e-11	4.58355e-10	Up in AAV	1.127	1.278	1.469	1.044	0.963	0.297	0.459	0.236	0.226	0.352
Ifitm10	<a href='https://www.ncbi.nlm.nih.gov/gene/?term=320802' target="_blank"> 320802 </a>	interferon induced transmembrane protein 10	processed_transcript	protein_coding	1.32414	2.50384	5.67001e-06	1.51847e-05	Up in AAV	2.291	1.592	2.407	2.899	1.505	0.585	0.519	1.084	0.436	0.34
Gm7293	<a href='https://www.ncbi.nlm.nih.gov/gene/?term=640374' target="_blank"> 640374 </a>	glyceraldehyde-3-phosphate dehydrogenase pseudogene	protein_coding	protein_coding	1.32258	2.50112	1.30626e-05	3.31191e-05	Up in AAV	1.976	1.249	1.772	1.636	1.246	0.322	0.431	0.387	0.42	0.427
5430430B14Rik	<a href='https://www.ncbi.nlm.nih.gov/gene/?term=71424' target="_blank"> 71424 </a>	RIKEN cDNA 5430430B14 gene			1.32166	2.49954	0.000128943	0.000282986	Up in AAV	1.315	0.814	0.682	1.146	0.844	0.169	0.248	0.397	0.191	0.165
Tnfrsf12a	<a href='https://www.ncbi.nlm.nih.gov/gene/?term=27279' target="_blank"> 27279 </a>	tumor necrosis factor receptor superfamily, member 12a	protein_coding	protein_coding	1.32005	2.49674	4.3618e-08	1.52506e-07	Up in AAV	143.918	68.913	99.152	146.731	111.267	31.965	34.784	16.919	24.653	42.145
Crlf2	<a href='https://www.ncbi.nlm.nih.gov/gene/?term=57914' target="_blank"> 57914 </a>	cytokine receptor-like factor 2	protein_coding	protein_coding	1.32003	2.49672	9.05691e-15	6.37839e-14	Up in AAV	11.188	8.098	13.685	12.234	8.213	3.329	4.426	3.766	2.455	3.249
Unc93b1	<a href='https://www.ncbi.nlm.nih.gov/gene/?term=54445' target="_blank"> 54445 </a>	unc-93 homolog B1, TLR signaling regulator	protein_coding	protein_coding	1.31971	2.49615	1.55122e-15	1.18763e-14	Up in AAV	20.947	17.825	20.117	25.938	15.607	5.145	7.653	5.802	4.904	4.416
Slc8b1	<a href='https://www.ncbi.nlm.nih.gov/gene/?term=170756' target="_blank"> 170756 </a>	solute carrier family 8 (sodium/lithium/calcium exchanger), member B1	protein_coding	protein_coding	1.31922	2.49531	4.41368e-24	7.04158e-23	Up in AAV	3.162	3.805	4.491	3.873	2.988	1.117	1.24	1.032	0.749	0.838
Slc43a3	<a href='https://www.ncbi.nlm.nih.gov/gene/?term=58207' target="_blank"> 58207 </a>	solute carrier family 43, member 3	protein_coding	protein_coding	1.31917	2.49522	5.66786e-13	3.37661e-12	Up in AAV	72.961	69.404	78.096	91.935	43.157	15.69	12.377	23.704	12.211	18.498
[truncated: 8,618 more rows]
