# Supplementary material for: Long-Term Dystrophin Replacement Therapy in Duchenne Muscular Dystrophy Causes Cardiac Inflammation
Source: JACC Basic Transl Sci. 2025 Mar 12;10(6):759–82. doi: 10.1016/j.jacbts.2024.12.015 (PMC12230499; doi:10.1016/j.jacbts.2024.12.015)
Supplement: Supplemental Table 5 [file mmc3.xlsx]

## Sheet: Results
ID	Description	setSize	enrichmentScore	NES	pvalue	p.adjust	qvalues	rank	leading_edge	core_enrichment
M5913	HALLMARK_INTERFERON_GAMMA_RESPONSE	195	0.77368	2.23872	0.000116374	0.000795064	0.000435193	1856	tags=52%, list=13%, signal=46%	Cfb/Il2rb/Mthfd2/Ccl5/H2-DMa/H2-T23/Fgl2/H2-Eb1/H2-Aa/Usp18/Irf7/Lgals3bp/Irf5/Cxcl9/Gbp8/Zbp1/Serping1/Vcam1/Epsti1/Irf8/Cd86/Stat1/H2-M3/Klrk1/Ifi27/Ifi30/H2-D1/Psmb8/Il10ra/B2m/Cmklr1/Tap1/Isg15/Cd74/Mvp/Pla2g4a/Slamf7/Cfh/Ifih1/Itgb7/Oas3/Psmb9/Apol6/Ifit3/Psmb10/Il4ra/Cxcl10/Ciita/Batf2/Xaf1/Csf2rb2/Ifit2/Lcp2/Tapbp/Oasl1/Nup93/Mx1/Marchf1/Tnfaip3/Gbp3/Cd274/Ube2l6/Fcgr1/Stat4/H2-M2/Ptpn6/If…
M5890	HALLMARK_TNFA_SIGNALING_VIA_NFKB	178	0.671762	1.93125	0.000117619	0.000795064	0.000435193	2021	tags=40%, list=14%, signal=35%	Ccl5/Panx1/Serpine1/Cd44/Id2/Tnip1/Tnc/Rnf19b/B4galt5/Il7r/Myc/Fosl2/Tiparp/Tap1/Sphk1/Inhba/Irs2/Sdc4/Dusp4/Ifih1/Hbegf/Litaf/Cd80/Bcl2a1a/Cxcl10/Ifit2/Sqstm1/Nfe2l2/Tlr2/Tnfaip3/Ptx3/Traf1/Nr4a1/Dusp2/Maff/Plek/Icosl/Bcl6/Slc2a6/Gem/Ppp1r15a/Atf3/Ptger4/Birc3/Cebpd/Pdlim5/Icam1/Dram1/Tnfaip6/Pfkfb3/Nfkb2/Ptgs2/Cd83/Sik1/Slc16a6/Rcan1/Ninj1/Junb/Ier5/Tubb2a/Pmepa1/Socs3/Egr2/Nfkbie/Fjx1/Plau/Map…
M5930	HALLMARK_EPITHELIAL_MESENCHYMAL_TRANSITION	178	0.704363	2.02497	0.000117619	0.000795064	0.000435193	2110	tags=49%, list=15%, signal=42%	Sfrp1/Lum/Ccn2/Dpysl3/Serpine1/Dcn/Cd44/Id2/Tnc/Acta2/Fstl3/Qsox1/Tgfbi/Vcam1/Bgn/Timp1/Ecm1/Fuca1/Spp1/Itgb5/Mmp2/Mgp/Glipr1/Col1a2/Comp/Inhba/Nt5e/Pcolce/Sdc4/Mmp14/Fbln2/Lamc2/Vcan/Capg/Mfap5/Pmp22/Col1a1/Lamc1/Tnfaip3/Ptx3/Col5a1/Igfbp4/Postn/Cap2/Abi3bp/P3h1/Itga5/Pcolce2/Wipf1/Gem/Vim/Loxl1/Fstl1/Slit3/Col5a2/Itgb3/Gas1/Thbs1/Serpine2/Igsf10/Col8a2/Ecm2/Cadm1/Anpep/Tgm2/Tnfrsf12a/Sgcb/Col6a…
M5950	HALLMARK_ALLOGRAFT_REJECTION	168	0.751346	2.14886	0.000118469	0.000795064	0.000435193	1871	tags=52%, list=13%, signal=46%	Tgfb2/Il2rb/Ccl5/H2-DMa/H2-T23/C2/Ctss/Itgal/H2-DMb1/H2-Aa/Lck/Ptprc/Irf7/Itgb2/Cxcl9/Itk/Cd3e/Cd3g/Hcls1/Irf8/Cd86/Stat1/H2-M3/Ly86/Timp1/Egfr/H2-D1/B2m/Tap1/Cxcr3/Gcnt1/Ccl22/Cd74/Inhba/Cd4/Cd3d/Ereg/Cd80/Gpr65/Psmb10/Il4ra/Cd8a/Ncf4/Cd2/Cd8b1/Ltb/Capg/Zap70/Gbp2/H2-DMb2/Tlr6/Lcp2/Tapbp/Fcgr2b/Inhbb/Tlr2/Ifngr1/Prkcb/Cxcl13/Ccr2/Il18rap/Stat4/Ptpn6/Icosl/Klrd1/Cdkn2a/Fyb/Spi1/Gzmb/H2-Ob/Cfp/Was…
M5953	HALLMARK_KRAS_SIGNALING_UP	168	0.680177	1.94531	0.000118469	0.000795064	0.000435193	1310	tags=30%, list=9%, signal=27%	Gpnmb/Cfb/Apod/Ctss/Dock2/Id2/Laptm5/Itgb2/Il7r/Tmem176b/Tmem176a/Irf8/Lcp1/Mafb/Fuca1/Psmb8/Spp1/Il10ra/Cmklr1/Aldh1a2/Spon1/Tnfrsf1b/Snap91/Inhba/Itgbl1/Adam8/Scn1b/Cfh/Hbegf/Tlr8/Ereg/Ace/Etv5/Ikzf1/Cxcl10/Emp1/Fcer1g/Angptl4/Tnfaip3/Traf1/Sema3b/Csf2ra/Clec4a3/Ppp1r15a/Gabra3/Lat2/Gadd45g/Birc3/Cd37/Etv4
M5932	HALLMARK_INFLAMMATORY_RESPONSE	156	0.722259	2.05048	0.000119832	0.000795064	0.000435193	1642	tags=39%, list=11%, signal=35%	Il2rb/Ccl5/Cxcr6/Serpine1/Lck/Irf7/Pik3r5/Cxcl9/Il7r/Cd14/Adgre1/Myc/Timp1/Il10ra/Cmklr1/Lpar1/P2rx7/Tnfrsf1b/Ccl22/Sphk1/Inhba/Cybb/Slc1a2/Il18r1/Rasgrp1/Mmp14/Scn1b/Hbegf/Ereg/Ccr7/Rgs1/Il4ra/Cxcl10/Lcp2/Tapbp/Axl/Tlr2/Cd48/C5ar1/Il18rap/Icosl/Gpr132/Pdpn/Bst2/Itga5/Eif2ak2/Rhog/Itgb3/Slc7a2/Ptger4/Icam1/Nmi/Tnfaip6/Ccl7/Stab1/Adm/Met/Msr1/Sgms2/Rtp4/Fpr1
M5921	HALLMARK_COMPLEMENT	153	0.717601	2.03518	0.000120163	0.000795064	0.000435193	1917	tags=39%, list=13%, signal=34%	Cfb/Lgals3/Ccl5/C2/Ctss/Serpine1/Lck/Irf7/Pik3r5/C3/Serping1/Timp2/Timp1/C1qc/C1qa/Pla2g4a/Rasgrp1/Mmp14/Cfh/Src/Dock10/Gng2/Psmb9/Pla2g7/Cda/Fcer1g/Lcp2/Clu/Pfn1/Cpq/Tnfaip3/Maff/Plek/Adam9/Lgmn/Itgam/Gzmb/Rhog/F8/Lipa/Lta4h/Was/Gmfb/Grb2/Ctsd/Casp4/Rnf4/Prkcd/Lrp1/Casp3/Mmp12/Anxa5/Pik3cg/Ang/Lamp2/Cp/Gnai2/Ctsb/Cblb
M5911	HALLMARK_INTERFERON_ALPHA_RESPONSE	98	0.737793	2.00577	0.00012721	0.000795064	0.000435193	2202	tags=55%, list=15%, signal=47%	H2-T23/Usp18/Irf7/Lgals3bp/Epsti1/H2-M3/Ifi27/Ifi30/H2-D1/Psmb8/B2m/Tap1/Isg15/Cd74/Ifih1/Psmb9/Ifit3/Il4ra/Cxcl10/Batf2/Gbp2/Ifit2/Tent5a/Oasl1/Gbp3/Ube2l6/Ifi44/Herc6/Oas1a/Bst2/Eif2ak2/Ifi35/Ifitm3/Nmi/Parp14/Sp110/Irf9/Adar/Trim12c/Rtp4/Tmem140/Txnip/Psme2/Parp12/Parp9/H2-Q7/Ifitm2/Trafd1/Oas1g/Ly6e/Casp1/Isg20/Ddx60/Dhx58
M5902	HALLMARK_APOPTOSIS	144	0.653608	1.84387	0.00024216	0.00119617	0.000654747	1693	tags=31%, list=12%, signal=27%	Tgfb2/Ppt1/Lgals3/Lum/Dcn/Cd44/Pak1/Cd14/Bgn/Timp2/Gstm2/Timp1/Krt18/Mmp2/Tap1/Hmox1/Lmna/Tspo/Ddit3/Anxa1/Ereg/Pmaip1/Cd2/Emp1/Sqstm1/Igfbp6/Clu/Wee1/Ifngr1/Hspb1/Bid/Dap/Atf3/Birc3/Ifitm3/Gsr/App/Tnfrsf12a/Casp4/Gsn/Gpx1/Txnip/F2r/Casp3
M5946	HALLMARK_COAGULATION	90	0.659605	1.777	0.000257102	0.00119617	0.000654747	1906	tags=42%, list=13%, signal=37%	Cfb/C2/Serpine1/C3/Serping1/Ctsk/Timp1/C1qa/Mmp2/Trf/Comp/Mmp14/Cfh/Anxa1/Acox2/Clu/Cpq/Maff/Plek/Adam9/Pef1/Lgmn/Arf4/Itgb3/F8/Lta4h/Thbs1/Pros1/Gsn/Lrp1/Mmp3/Ang/Itga2/Lamp2/Cd9/Pf4/Ctsb/Plau
M5897	HALLMARK_IL6_JAK_STAT3_SIGNALING	73	0.69753	1.83678	0.000263158	0.00119617	0.000654747	2794	tags=62%, list=19%, signal=50%	Cd44/Pik3r5/Cxcl9/Cd14/Stat1/Itga4/Hmox1/Pdgfc/Tnfrsf1b/Il18r1/Il4ra/Ltb/Cxcl10/Il17ra/Csf2rb2/Bak1/Tlr2/Ifngr1/Crlf2/Cxcl13/Csf2ra/Itgb3/Stat3/Hax1/Ccl7/Socs1/Irf9/Tnfrsf12a/Cntfr/Grb2/Socs3/Ebi3/Cd9/Pf4/Ptpn1/Il2rg/Il1r1/Il13ra1/Irf1/Tnfrsf1a/Il3ra/Jun/Myd88/Il7/Map3k8
M5947	HALLMARK_IL2_STAT5_SIGNALING	172	0.598427	1.71556	0.000354904	0.00147876	0.000809429	2360	tags=34%, list=16%, signal=29%	Il2rb/Wls/Fgl2/Cd44/Itgae/Myc/Irf8/Cd86/Prnp/Ecm1/Spp1/Il10ra/Glipr2/Tnfrsf1b/Ctsz/Nt5e/Il18r1/Itih5/Anxa4/Gpr65/Il4ra/Ltb/Capg/Cxcl10/Emp1/Tnfrsf18/Cd48/Ifngr1/Gbp3/Bcl2/Traf1/Maff/Enpp1/Map6/Tlr7/Ifitm3/Cdc42se2/Etv4/Icos/Odc1/Socs1/Tgm2/Cd83/Alcam/Slc1a5/Casp3/Rhoh/Uck2/Col6a1/Itgav/P4ha1/Batf/Nfkbiz/Praf2/Myo1c/Rhob/Slc2a3/Gadd45b/Gpx4
M5936	HALLMARK_OXIDATIVE_PHOSPHORYLATION	197	-0.734435	-2.40008	0.000725163	0.00278909	0.00152666	2004	tags=57%, list=14%, signal=50%	Abcb7/Oxa1l/Ndufa3/Idh1/Uqcrh/Mrps30/Hsd17b10/Ndufb8/Uqcrq/Got2/Ndufs8/Ndufb2/Supv3l1/Vdac3/Fdx1/Uqcr11/Sdhc/Atp5j/Pdhx/Pdhb/Opa1/Glud1/Oat/Ndufa9/Slc25a20/Vdac1/Timm8b/Atp5l/Ndufb5/Idh2/Cox5a/Ndufs7/Aco2/Ndufv2/Mpc1/Ogdh/Prdx3/Ndufc1/Mdh1/Uqcrc1/Mrps15/Ech1/Atp5j2/Sdhb/Slc25a11/Maob/Atp5c1/Acadsb/Ndufa5/Ndufa4/Hspa9/Idh3g/Cyc1/Ndufs6/Retsat/Cox7c/Hadha/Ndufab1/Atp5g1/Mtx2/Mdh2/Cox6c/Mtrf1/Ndufa6…
M5891	HALLMARK_HYPOXIA	177	0.566872	1.62891	0.00188302	0.00672506	0.00368109	2455	tags=32%, list=17%, signal=27%	Ccn2/Serpine1/Dcn/Tgfbi/Pam/Bgn/Fosl2/Egfr/Tiparp/Tgfb3/Srpx/Hmox1/Irs2/Sdc4/Ddit3/Pdk3/Plac8/Sdc2/Gpc4/Angptl4/Stbd1/Tnfaip3/Bcl2/Col5a1/Maff/Slc2a1/Anxa2/Ppp1r15a/Pfkp/Ppfia4/Atf3/S100a4/Gbe1/Sdc3/Mt2/Pfkfb3/Tgm2/Adm/Hexa/Cited2/Grhpr/Stc1/Cp/Sap30/Gcnt2/Dtna/Slc25a1/Isg20/Lox/P4ha1/Tpd52/Tmem45a/Bnip3l/Slc2a3/Prkca/Ccn1/Btg1
M5956	HALLMARK_KRAS_SIGNALING_DN	93	0.616911	1.66646	0.00282341	0.00941136	0.00515148	1603	tags=20%, list=11%, signal=18%	Sptbn2/Myh7/Tgfb2/Akr1b8/Pdcd1/Camk1d/Arhgdig/Cd80/Slc25a23/Tfcp2l1/Ptgfr/Tent5c/Scn10a/Skil/Nos1/Lfng/Cntfr/Ptprj/Edar
M5935	HALLMARK_FATTY_ACID_METABOLISM	137	-0.592968	-1.89396	0.00340716	0.0106474	0.00582803	1418	tags=36%, list=10%, signal=33%	Cpox/Sdhc/Ppara/Eci2/Pdhb/Hmgcs1/Ptprg/Aco2/Aldh9a1/Mdh1/Ech1/Aqp7/Adipor2/Acss1/Cpt2/D2hgdh/Idh3g/Auh/Retsat/Cd36/Crat/Mdh2/Echs1/Dlst/Decr1/Acaa2/Gcdh/Acads/Ehhadh/Eci1/Hadhb/Hibch/Acadvl/Mcee/Fh1/Acadm/Suclg1/Hadh/Eno3/Sdha/Suclg2/Pdha1/Bckdhb/Acsl1/Hsdl2/Sucla2/Etfdh/Dld/Idh3b
M5941	HALLMARK_UV_RESPONSE_UP	142	0.521577	1.46973	0.0156326	0.045099	0.0246858	1877	tags=22%, list=13%, signal=19%	Ppt1/Asns/H2-T23/Pdlim3/H2-M3/H2-D1/Selenow/Tap1/Hmox1/Rasgrp1/Mmp14/Maoa/Cyb5r1/Cdkn2b/Olfm1/Sqstm1/Bak1/Hspa2/Nr4a1/Arrb2/Pole3/Bid/Atf3/Icam1/Prkcd/Junb/Casp3/Cltb/H2-Q7/Grina/Ap2s1
M5924	HALLMARK_MTORC1_SIGNALING	197	0.488509	1.4162	0.0162356	0.045099	0.0246858	2736	tags=30%, list=19%, signal=25%	Mthfd2/Asns/Fgl2/Slc7a5/Psat1/Sla/Itgb2/Coro1a/Ifi30/Slc7a11/Phgdh/Nupr1/Trib3/Mllt11/Slc1a4/Ddit3/Igfbp5/Sqstm1/Fads1/Lgmn/Slc2a1/Skap2/Ppp1r15a/Cfp/Lta4h/Txnrd1/Gbe1/Actr3/Gsr/Nmt1/Psmd13/Psmd14/Ppia/Slc1a5/Serp1/Stc1/Cd9/G6pdx/Psmb5/Map2k3/Cct6a/Sytl2/Hprt/Psph/P4ha1/Sqle/Uso1/Slc2a3/Gclc/Edem1/Psma3/Psmc4/Bcat1/Psmc2/Pnp2/Ufm1/Tes/Plk1/Eno1/Ccnf
M5905	HALLMARK_ADIPOGENESIS	194	-0.498523	-1.63558	0.0182713	0.0453203	0.0248069	1921	tags=34%, list=13%, signal=29%	Idh1/Pgm1/Gphn/Cmbl/Mtch2/Ptcd3/Uqcrq/Vegfb/Lifr/Ddt/Uqcr11/Sdhc/Esrra/Reep5/Scp2/Stom/Aco2/Lpl/Prdx3/Miga2/Uqcrc1/Agpat3/Ech1/Coq9/Slc5a6/Adipor2/Cpt2/Sdhb/Ndufa5/Idh3g/Cyc1/Dbt/Retsat/Cd36/Ndufab1/Coq5/Fah/Crat/Mccc1/Adcy6/Mdh2/Echs1/Cox7b/Dlat/Samm50/Etfb/Decr1/Phyh/Immt/Ndufs3/Lpcat3/Acaa2/Acads/Coq3/Map4k3/Aifm1/Hibch/Cs/Acadm/Suclg1/Mylk/Dram2/Hadh/Idh3a/Dld
M5915	HALLMARK_APICAL_JUNCTION	160	0.506313	1.4414	0.01924	0.0453203	0.0248069	3122	tags=40%, list=22%, signal=32%	Zyx/Ptprc/Tgfbi/Vcam1/Cd86/Egfr/Rac2/Cdsn/Mmp2/Syk/Src/Lamc2/Vcan/Cap1/Pfn1/Pdzd3/Cd274/Traf1/Msn/Adam9/Rhof/Fyb/Ppp2r2c/Skap2/Thbs3/Nrtn/Acta1/Sdc3/Icam1/Sirpa/Arpc2/Actn4/Rras/Mdk/Itga2/Parva/Gnai2/Nectin1/Col16a1/Layn/Ywhah/Baiap2/Negr1/Shc1/Actb/Nrap/Rsu1/Epb41l2/Myl9/Actn1/Itga9/Atp1a3/Actg1/Sorbs3/Cercam/Vasp/Ctnna1/Thy1/Tspan4/Flnc/Cd34/Cnn2/Sgce/Nectin4
M5925	HALLMARK_E2F_TARGETS	186	-0.495305	-1.61658	0.0192572	0.0453203	0.0248069	210	tags=2%, list=1%, signal=2%	Tbrg4/Ung/Pttg1
M5922	HALLMARK_UNFOLDED_PROTEIN_RESPONSE	111	0.533137	1.46879	0.0202804	0.0453203	0.0248069	2850	tags=30%, list=20%, signal=24%	Mthfd2/Asns/Slc7a5/Psat1/Slc1a4/Aldh18a1/Spcs3/Atf3/Eif4a3/Atf4/Wfs1/Chac1/Eif4ebp1/Nhp2/Serp1/Tubb2a/Ifit1bl1/Xpot/Ywhaz/H2ax/Ccl2/Spcs1/Shc1/Exosc5/Edem1/Eif4a1/Cebpb/Kif5b/Tars/Pop4/Ttc37/Wipi1/Kdelr3
M5901	HALLMARK_G2M_CHECKPOINT	183	-0.489264	-1.59765	0.0208473	0.0453203	0.0248069	249	tags=2%, list=2%, signal=2%	Cul3/Dmd/Hmgn2/Pttg1
M5896	HALLMARK_TGF_BETA_SIGNALING	51	0.594139	1.48713	0.0295751	0.0616148	0.033726	2020	tags=24%, list=14%, signal=20%	Serpine1/Id2/Tgfbr1/Rab31/Ltbp2/Ppp1r15a/Thbs1/Skil/Junb/Pmepa1/Rhoa/Tgif1
M5937	HALLMARK_GLYCOLYSIS	175	0.459667	1.31882	0.0501241	0.100248	0.0548727	2459	tags=27%, list=17%, signal=23%	Dcn/Cd44/Qsox1/Tgfbi/Pam/Egfr/Nt5e/Slc16a3/Irs2/Vcan/Pdk3/Sdc2/Gpc4/Angptl4/Col5a1/Chpf/Akr1a1/Pfkp/Ppfia4/Taldo1/Sdc3/Nol3/Pgam1/Gusb/Hax1/Cyb5a/B4galt2/Met/Ppia/Txn1/Cited2/Chpf2/Ang/Stc1/Sap30/Pygb/Rars/G6pdx/Isg20/P4ha1/Mertk/Me2/Galk2/Gclc/Capn5/Il13ra1/Stmn1/Psmc4
M5909	HALLMARK_MYOGENESIS	177	0.445654	1.28059	0.0724962	0.139416	0.0763118	1554	tags=21%, list=11%, signal=19%	Myh7/Apod/Bin1/Pdlim7/Gnao1/Plxnb2/Prnp/Fhl1/Itgb5/Ncam1/Dapk2/Sphk1/Myl1/Hbegf/Aebp1/Nqo1/Clu/Hspb2/Col1a1/Myh8/Cryab/Igfbp7/Atp6ap1/Ppfia4/Mapre3/Myl4/Ptgis/Acta1/Casq2/Csrp3/Tnni1/Hspb8/App/Nos1/Col6a2/Lsp1/Gsn
M5942	HALLMARK_UV_RESPONSE_DN	139	0.443235	1.24737	0.107199	0.190234	0.104128	1298	tags=18%, list=9%, signal=17%	Serpine1/Myc/Fzd2/Lpar1/Gcnt1/Col1a2/Runx1/Anxa4/Map1b/Igfbp5/Sdc2/Pmp22/Col1a1/Lamc1/Tgfbr2/Pik3cd/Abcc1/Cap2/Celf2/Anxa2/Ddah1/Col5a2/Itgb3/Ptgfr/Pdlim5
M5910	HALLMARK_PROTEIN_SECRETION	93	0.469881	1.26929	0.108701	0.190234	0.104128	3170	tags=32%, list=22%, signal=25%	Ppt1/Pam/Egfr/Krt18/Atp6v1h/Galc/Arfgap3/Sec24d/Sec22b/Arfip1/Ap3s1/Ap2m1/Lamp2/Cd63/Ap2s1/Ergic3/Tpd52/Uso1/Tom1l1/Clta/Sgms1/Ap2b1/Vamp3/Tmed10/Ctsc/Ykt6/Scrn1/Atp7a/Gla/M6pr
M5907	HALLMARK_ESTROGEN_RESPONSE_LATE	152	0.436854	1.23774	0.110336	0.190234	0.104128	2167	tags=24%, list=15%, signal=21%	Slc7a5/Cd44/Id2/Pdlim3/St14/Igsf1/Snx10/Slc1a4/Lamc2/Myof/Rab31/Olfm1/Acox2/Bcl2/Sema3b/Dusp2/Emp2/Igfbp4/Ptpn6/Wfs1/Ass1/Cxcl14/Hspb8/Amfr/Ugdh/Pkp3/Mdk/Top2a/Aldh3a2/Cd9/Nbl1/Serpina3m/Fkbp5/Hprt/Isg20/Aldh3b1/Batf
M5944	HALLMARK_ANGIOGENESIS	32	0.566598	1.32073	0.118923	0.198205	0.108491	2174	tags=47%, list=15%, signal=40%	Lum/Timp1/Spp1/Vcan/Postn/Fstl1/S100a4/Col5a2/App/Fgfr1/Stc1/Pf4/Itgav/Lrpap1/Pglyrp1
M5906	HALLMARK_ESTROGEN_RESPONSE_EARLY	161	0.423557	1.20697	0.137009	0.215867	0.118159	1412	tags=19%, list=10%, signal=17%	Slc7a5/Cd44/Pdlim3/Myc/Tiparp/Krt18/Rasgrp1/Slc1a4/Myof/Gab2/Pmaip1/Rab31/Olfm1/Olfml3/Inhbb/Slc39a6/Bcl2/Sema3b/Igfbp4/Adcy1/Endod1/Slc2a1/Snx24/Wfs1/Slc7a2/Rhod/Hspb8/Tgm2/Amfr/Deptor
M5948	HALLMARK_BILE_ACID_METABOLISM	82	-0.393921	-1.20303	0.138155	0.215867	0.118159	1430	tags=23%, list=10%, signal=21%	Amacr/Gnpat/Abca2/Scp2/Idh2/Aldh9a1/Pfkm/Pxmp2/Rxra/Gstk1/Isoc1/Retsat/Pex11a/Phyh/Abcd3/Rxrg/Pnpla8/Acsl1/Optn
M5949	HALLMARK_PEROXISOME	87	-0.363295	-1.11754	0.198059	0.295599	0.161801	2009	tags=41%, list=14%, signal=36%	Abcc5/Abcc8/Pex11b/Elovl5/Abcb9/Acaa1a/Nudt19/Pex5/Abcd1/Mlycd/Pex6/Idh1/Ctbp1/Abcb1a/Msh2/Abcb4/Gnpat/Eci2/Scp2/Idh2/Aldh9a1/Ech1/Gstk1/Cln6/Isoc1/Retsat/Crat/Pex11a/Slc25a19/Slc25a4/Pex2/Abcd3/Ehhadh/Rxrg/Sod2/Acsl1
M5938	HALLMARK_REACTIVE_OXYGEN_SPECIES_PATHWAY	48	0.484994	1.20418	0.201007	0.295599	0.161801	2588	tags=46%, list=18%, signal=38%	Prnp/Ipcef1/Nqo1/Srxn1/Cat/Abcc1/Pfkp/Txnrd1/Gsr/Mbp/Txn1/Lsp1/Junb/Sbno2/Prdx4/G6pdx/Gclm/Gclc/Gpx4/Pdlim1/Egln2/Ftl1
M5928	HALLMARK_MYC_TARGETS_V2	58	-0.387725	-1.13834	0.207194	0.295991	0.162016	2552	tags=22%, list=18%, signal=19%	Phb/Rrp9/Hk2/Utp20/Las1l/Supv3l1/Sord/Hspd1/Slc29a2/Tfb2m/Tbrg4/Ung/Ndufaf4
M5923	HALLMARK_PI3K_AKT_MTOR_SIGNALING	96	0.425524	1.15431	0.224643	0.305309	0.167117	2690	tags=25%, list=19%, signal=20%	Lck/Sla/Egfr/Trib3/Ddit3/Sqstm1/Pfn1/Prkcb/Slc2a1/Actr3/Grb2/Pin1/Mapk10/Ap2m1/Cfl1/Rps6ka1/Map2k3/Fgf6/Arpc3/Il2rg/Ywhab/Tnfrsf1a/Arhgdia/Myd88
M5892	HALLMARK_CHOLESTEROL_HOMEOSTASIS	68	0.448797	1.16762	0.226178	0.305309	0.167117	1845	tags=25%, list=13%, signal=22%	Lgals3/Trib3/Cxcl16/Pdk3/Clu/Sema3b/S100a11/Lgmn/Atf5/Atf3/Gpx8/Gusb/Trp53inp1/Tnfrsf12a/Alcam/Anxa5/Cd9
M5908	HALLMARK_ANDROGEN_RESPONSE	90	0.426778	1.14975	0.232035	0.305309	0.167117	2872	tags=28%, list=20%, signal=22%	Rab4a/B2m/Spcs3/Ptk2b/Sec24d/Fads1/Cdk6/Maf/Pdlim5/Ube2j1/Gsr/Pmepa1/Myl12a/Tmem50a/Itgav/Fkbp5/Mertk/Tpd52/Iqgap2/Actn1/Gnai3/Abhd2/Selenop/Dhcr24/Ptpn21
M5916	HALLMARK_APICAL_SURFACE	34	0.501564	1.18108	0.241814	0.310017	0.169694	1382	tags=18%, list=10%, signal=16%	Il2rb/Srpx/Efna5/Hspb1/Gas1/App
M5934	HALLMARK_XENOBIOTIC_METABOLISM	154	-0.322991	-1.04172	0.250748	0.313435	0.171564	991	tags=8%, list=7%, signal=8%	Aco2/Enpep/Aldh9a1/Marchf6/Ech1/Retsat/Cd36/Fah/Nfs1/Atp2a2/Etfdh/Ddc/Cyfip2
M5957	HALLMARK_PANCREAS_BETA_CELLS	16	0.530133	1.09355	0.364737	0.444801	0.24347	2862	tags=38%, list=20%, signal=30%	Mafb/Pak3/Vdr/Spcs1/Stxbp1/Srp14
M5939	HALLMARK_P53_PATHWAY	187	0.358107	1.033	0.401123	0.477527	0.261383	1901	tags=27%, list=13%, signal=24%	Trp63/Rnf19b/St14/Plxnb2/Cebpa/Ifi30/Slc7a11/Fuca1/Osgin1/Tap1/Hmox1/Nupr1/Sphk1/Trib3/Ddit3/Hbegf/Ada/Pvt1/Slc3a2/Phlda3/Cdkn2b/Bak1/Inhbb/Prmt2/Zfp365/Pmm1/Ip6k2/Abhd4/Cdkn2a/Ppp1r15a/Atf3/S100a4/H1f2/Tcn2/S100a10/Dram1/Tnni1/App/Socs1/Apaf1/Ctsd/Rap2b/Txnip/Ninj1/F2r/Ier5/Vdr/Vwa5a/Dnttip2/Trafd1/Tax1bp3
M5898	HALLMARK_DNA_REPAIR	146	0.324705	0.916868	0.633898	0.737091	0.40346	4127	tags=32%, list=29%, signal=23%	Hcls1/Ada/Gsdme/Cda/Pold4/Nt5c/Zwint/Mpg/Nme3/Ddb1/Polr2a/Arl6ip1/Lig1/Hprt/Nme1/Supt4a/Cant1/Sdcbp/Bola2/Gpx4/Polr2g/Nelfcd/Pnp2/Rad52/Rad51/Bcap31/Rfc5/Tk2/Ercc3/Tyms/Gtf2h5/Nelfe/Aaas/Dad1/Clp1/Rnmt/Gmpr2/Polr1c/Usp11/Trp53/Pde4b/Fen1/Adrm1/Ercc1/Sec61a1/Sf3a3/Pole4
M5919	HALLMARK_HEDGEHOG_SIGNALING	30	-0.301383	-0.789676	0.785735	0.892881	0.488735	1893	tags=33%, list=13%, signal=29%	Hey1/Nrp2/Ldb1/Vldlr/Ets2/Tle1/Nrp1/Ptch1/L1cam/Hey2
M5895	HALLMARK_WNT_BETA_CATENIN_SIGNALING	36	0.321734	0.764708	0.810656	0.900729	0.493031	638	tags=8%, list=4%, signal=8%	Myc/Tcf7/Fzd1
M5945	HALLMARK_HEME_METABOLISM	169	0.281691	0.806319	0.853575	0.927799	0.507848	1997	tags=15%, list=14%, signal=13%	Asns/C3/Acp5/Alad/Slc7a11/Mboat2/Slc6a9/Cat/Ucp2/Slc22a4/Bmp2k/Endod1/Slc2a1/Picalm/Cdr2/Myl4/Tent5c/Cast/Spta1/Agpat4/Lamp2/Ctsb/Htatip2/Gclm/Map2k3/E2f2
M5893	HALLMARK_MITOTIC_SPINDLE	192	0.268559	0.776069	0.910671	0.965313	0.528382	2867	tags=18%, list=20%, signal=14%	Bin1/Dock2/Prex1/Cttn/Cdc42/Rhof/Sorbs2/Arf6/Pdlim5/Arl8a/Kif11/Gsn/Csnk1d/Actn4/Top2a/Smc4/Arhgap4/Racgap1/Mapre1/Pcgf5/Akap13/Ccdc88a/Abi1/Rasal2/Epb41l2/Kif3b/Birc5/Arhgdia/Kif15/Kif5b/Plk1/Lmnb1/Cdc27/Ndc80
M5903	HALLMARK_NOTCH_SIGNALING	29	-0.260557	-0.678069	0.9267	0.965313	0.528382	1629	tags=28%, list=11%, signal=25%	Ppard/Wnt5a/Cul1/Dll1/Notch1/Heyl/Jag1/Notch3
M5926	HALLMARK_MYC_TARGETS_V1	201	-0.231263	-0.758323	0.961566	0.973561	0.532896	2119	tags=17%, list=15%, signal=15%	Srsf7/Hnrnpd/Cul1/Phb/Rrp9/Serbp1/Cad/Srsf3/Hnrnpu/Kpna2/Dhx15/Syncrip/Cdk2/Mrpl9/Got2/Canx/Eif4g2/Vdac3/Hnrnpa2b1/Glo1/Hspd1/Vdac1/Pwp1/C1qbp/Cox5a/Prdx3/Tufm/Hdac2/Dut/Cyc1/Ndufab1/Stard7/Slc25a3/Pabpc4/Prps2
M5951	HALLMARK_SPERMATOGENESIS	66	0.247769	0.641723	0.973561	0.973561	0.532896	1722	tags=12%, list=12%, signal=11%	Snap91/Ace/Hspa2/Taldo1/Hspa1l/Nos1/Tsn/Pacrg
Table S6: Enrichment analysis comparing 52W-old untreated WT and AAV treated dKO hearts using hallmark gene sets collection.
